# Supplementary material for: Bacteriome and mycobiome profiling of liquid feed for finisher pigs on commercial pig farms
Source: Sci Rep. 2025 Jul 9;15:24718. doi: 10.1038/s41598-025-05928-8 (PMC12241619; doi:10.1038/s41598-025-05928-8)
Supplement: Supplementary file 2 — Supplementary Material 2 [file 41598_2025_5928_MOESM2_ESM.xlsx]

## Sheet: Bacterial phyla by location
Supplementary Data S1
Mean relative abundance (RA, %) ± standard error (SE) of bacterial phyla at each sampling location across all farms
	Sampling location	Phylum	Mean RA	SE
	Residual	Firmicutes	89.8775	1.39829
	Fresh	Firmicutes	70.5012	3.45765
	Mix	Firmicutes	43.6146	5.87965
	Mix	Proteobacteria	38.1062	3.98705
	Fresh	Proteobacteria	18.4639	2.03774
	Mix	Bacteroidota	10.7234	2.25467
	Fresh	Bacteroidota	7.5837	1.26857
	Mix	Actinobacteriota	6.54491	0.816316
	Residual	Proteobacteria	4.59701	0.728651
	Residual	Bacteroidota	4.59462	0.804454
	Fresh	Actinobacteriota	2.66149	0.310266
	Fresh	Campilobacterota	0.562209	0.164441
	Mix	Patescibacteria	0.522877	0.271984
	Residual	Actinobacteriota	0.507076	0.0811176
	Mix	Campilobacterota	0.396151	0.187089
	Residual	Campilobacterota	0.375688	0.0918889
	Fresh	Patescibacteria	0.209373	0.0595053
	Mix	Myxococcota	0.0917835	0.0308864
	Residual	Patescibacteria	0.0467524	0.0183914
	Fresh	Myxococcota	0.0181689	0.00448635
	Residual	Myxococcota	0.00134167	0.00134167

## Sheet: Bacterial families by location
Supplementary Data S1
Mean relative abundance (RA, %) ± standard error (SE) of bacterial familes at each sampling location across all farms
	Sampling location	Family	Mean RA	SE
	Residual	Lactobacillaceae	49.5951	3.98504
	Fresh	Lactobacillaceae	46.6637	3.26645
	Residual	Leuconostocaceae	26.9021	2.8041
	Mix	Lactobacillaceae	26.458	6.82592
	Fresh	Leuconostocaceae	17.7171	2.90527
	Mix	Erwiniaceae	12.5752	1.46635
	Mix	Leuconostocaceae	8.85136	1.87529
	Mix	Pseudomonadaceae	8.65812	1.09332
	Mix	Sphingomonadaceae	6.06177	1.17202
	Mix	Weeksellaceae	4.73338	1.20821
	Mix	Microbacteriaceae	4.56979	0.629844
	Fresh	Erwiniaceae	4.30143	0.432752
	Fresh	Acetobacteraceae	4.02069	1.17227
	Residual	Clostridiaceae	3.73594	0.946286
	Mix	Prevotellaceae	3.49612	0.998863
	Fresh	Prevotellaceae	3.36968	0.842932
	Residual	Streptococcaceae	3.36386	0.863684
	Residual	Prevotellaceae	2.92444	0.536731
	Mix	Paenibacillaceae	2.70923	0.40048
	Mix	Xanthomonadaceae	2.66063	0.667445
	Fresh	Weeksellaceae	2.46243	0.450575
	Fresh	Pseudomonadaceae	2.45092	0.296498
	Mix	Staphylococcaceae	2.32115	0.481755
	Mix	Streptococcaceae	2.28961	0.640065
	Mix	Oxalobacteraceae	2.15422	0.42857
	Fresh	Sphingomonadaceae	2.09107	0.242765
	Fresh	Clostridiaceae	1.7776	0.609242
	Residual	Acetobacteraceae	1.59009	0.37295
	Residual	Peptostreptococcaceae	1.48048	0.372495
	Fresh	Microbacteriaceae	1.41409	0.168949
	Fresh	Xanthomonadaceae	1.31598	0.25853
	Fresh	Streptococcaceae	1.31173	0.257023
	Residual	Aerococcaceae	1.07226	0.271035
	Residual	Lachnospiraceae	1.05975	0.237384
	Mix	Clostridiaceae	1.03954	0.382192
	Mix	Rhizobiaceae	1.0269	0.271284
	Fresh	Neisseriaceae	0.999213	0.356226
	Mix	Sphingobacteriaceae	0.985634	0.207424
	Mix	env.OPS_17	0.876197	0.318206
	Fresh	Paenibacillaceae	0.848687	0.115884
	Residual	Weeksellaceae	0.71154	0.228068
	Mix	Selenomonadaceae	0.702677	0.25341
	Fresh	Flavobacteriaceae	0.675189	0.292179
	Mix	Propionibacteriaceae	0.637472	0.230449
	Fresh	Oxalobacteraceae	0.635367	0.0871508
	Residual	Enterobacteriaceae	0.621746	0.217231
	Mix	Rhodanobacteraceae	0.609676	0.195954
	Residual	Erwiniaceae	0.609258	0.102912
	Fresh	Selenomonadaceae	0.569278	0.137706
	Mix	Nocardiaceae	0.564287	0.14306
	Fresh	Staphylococcaceae	0.554748	0.0770783
	Fresh	Arcobacteraceae	0.522827	0.163007
	Fresh	Sphingobacteriaceae	0.473734	0.0918954
	Fresh	Peptostreptococcaceae	0.469259	0.218483
	Residual	Veillonellaceae	0.463631	0.0984145
	Fresh	Bifidobacteriaceae	0.455874	0.101783
	Residual	Erysipelotrichaceae	0.454845	0.135949
	Fresh	Rhizobiaceae	0.449305	0.0945059
	Residual	Moraxellaceae	0.442593	0.123816
	Residual	Ruminococcaceae	0.430528	0.0880156
	Mix	Moraxellaceae	0.424226	0.148938
	Fresh	Veillonellaceae	0.385032	0.0796852
	Residual	Selenomonadaceae	0.361039	0.0725504
	Residual	Neisseriaceae	0.349874	0.117789
	Mix	Arcobacteraceae	0.345053	0.172488
	Fresh	Rhodanobacteraceae	0.343783	0.0947641
	Fresh	Moraxellaceae	0.34364	0.077933
	Mix	Sanguibacteraceae	0.341212	0.0908653
	Residual	Muribaculaceae	0.339751	0.0632295
	Residual	Arcobacteraceae	0.335249	0.0903079
	Mix	Saccharimonadales	0.33032	0.180402
	Residual	Sphingomonadaceae	0.311181	0.0711979
	Mix	Acetobacteraceae	0.28354	0.110208
	Mix	Flavobacteriaceae	0.267833	0.114299
	Mix	Rhodobacteraceae	0.266821	0.123732
	Mix	Enterobacteriaceae	0.260632	0.125362
	Mix	Bacteroidaceae	0.259837	0.118331
	Fresh	Propionibacteriaceae	0.255792	0.0698435
	Mix	Comamonadaceae	0.254841	0.0583933
	Mix	Caulobacteraceae	0.250846	0.0665414
	Fresh	Comamonadaceae	0.235687	0.0758693
	Fresh	Bacteroidaceae	0.228466	0.044706
	Fresh	env.OPS_17	0.226318	0.0511952
	Residual	Butyricicoccaceae	0.224389	0.0497263
	Mix	Saccharimonadaceae	0.208474	0.15004
	Mix	Yersiniaceae	0.206699	0.0762911
	Residual	Xanthomonadaceae	0.204797	0.0534542
	Mix	Paludibacteraceae	0.202264	0.106421
	Residual	Flavobacteriaceae	0.190314	0.0834702
	Mix	Chitinophagaceae	0.176191	0.0704313
	Residual	Rikenellaceae	0.172275	0.0413108
	Fresh	Erysipelotrichaceae	0.170405	0.0702905
	Fresh	Nocardiaceae	0.169715	0.0320845
	Fresh	Lachnospiraceae	0.16069	0.0362066
	Residual	Oscillospiraceae	0.159993	0.0331682
	Fresh	Aerococcaceae	0.159296	0.046729
	Mix	Beijerinckiaceae	0.149228	0.0329417
	Mix	Veillonellaceae	0.148255	0.0553852
	Fresh	Sanguibacteraceae	0.143521	0.0290758
	Fresh	Saccharimonadales	0.132584	0.039605
	Residual	Bacteroidaceae	0.131232	0.034656
	Fresh	Enterobacteriaceae	0.128267	0.0383418
	Residual	Corynebacteriaceae	0.127475	0.0526597
	Mix	Alcaligenaceae	0.126944	0.0350245
	Mix	Pseudonocardiaceae	0.126335	0.062211
	Residual	Microbacteriaceae	0.125404	0.0296234
	Residual	Bifidobacteriaceae	0.117072	0.0270103
	Residual	Acidaminococcaceae	0.114664	0.0272583
	Mix	Intrasporangiaceae	0.114652	0.0595116
	Fresh	Rhodobacteraceae	0.113262	0.0419093
	Mix	Carnobacteriaceae	0.111743	0.0457288
	Fresh	Corynebacteriaceae	0.105055	0.0300934
	Mix	Kineosporiaceae	0.103144	0.0223837
	Residual	Pseudomonadaceae	0.10293	0.0213848
	Mix	Rhodocyclaceae	0.101254	0.0543746
	Residual	Staphylococcaceae	0.0959397	0.0229238
	Mix	Myxococcaceae	0.0952584	0.0324058
	Mix	Neisseriaceae	0.090795	0.0578215
	Mix	Hymenobacteraceae	0.0907732	0.0344323
	Residual	Erysipelatoclostridiaceae	0.0906262	0.0222591
	Fresh	Caulobacteraceae	0.089408	0.0173625
	Mix	Brevibacteriaceae	0.0874823	0.0273585
	Mix	Nakamurellaceae	0.0869694	0.0368547
	Mix	Dysgonomonadaceae	0.0844334	0.0353192
	Mix	Bifidobacteriaceae	0.082998	0.0267739
	Fresh	Saccharimonadaceae	0.0796342	0.0316843
	Residual	Oxalobacteraceae	0.0790907	0.020517
	Fresh	Dysgonomonadaceae	0.0763137	0.0264364
	Mix	Sulfurospirillaceae	0.0734378	0.033317
	Fresh	Chitinophagaceae	0.0712299	0.0231496
	Fresh	Ruminococcaceae	0.0691466	0.0209757
	Fresh	Yersiniaceae	0.0690235	0.0233584
	Residual	Planococcaceae	0.0654072	0.0246708
	Residual	Paenibacillaceae	0.0633436	0.0251689
	Residual	Christensenellaceae	0.0609658	0.0201486
	Residual	Sphingobacteriaceae	0.0599663	0.0185183
	Mix	Acidaminococcaceae	0.0589531	0.0266188
	Residual	Rhodanobacteraceae	0.0579482	0.020207
	Mix	Lachnospiraceae	0.0526556	0.0173443
	Fresh	Planococcaceae	0.0485127	0.019596
	Fresh	Enterococcaceae	0.0454056	0.0111913
	Residual	Propionibacteriaceae	0.0453627	0.0211812
	Fresh	Sulfurospirillaceae	0.0449361	0.0132333
	Fresh	Beijerinckiaceae	0.0444508	0.00865267
	Fresh	Alcaligenaceae	0.0433081	0.0109791
	Fresh	Muribaculaceae	0.0419202	0.0166428
	Residual	Rhizobiaceae	0.0413176	0.0127798
	Residual	env.OPS_17	0.0394434	0.0145809
	Mix	Peptostreptococcaceae	0.0388134	0.0201179
	Fresh	Paludibacteraceae	0.0385327	0.0108725
	Fresh	Carnobacteriaceae	0.0362602	0.0165364
	Fresh	Rhodocyclaceae	0.0351942	0.0112883
	Residual	[Eubacterium]_coprostanoligenes_group	0.0349891	0.0083687
	Residual	UCG-010	0.0343584	0.00947529
	Residual	Rhodobacteraceae	0.0332318	0.0169053
	Fresh	Pseudonocardiaceae	0.0330185	0.0089635
	Residual	Dysgonomonadaceae	0.0328249	0.010668
	Fresh	Acidaminococcaceae	0.0316719	0.00947003
	Residual	Micrococcaceae	0.031489	0.00599484
	Fresh	Butyricicoccaceae	0.0301337	0.00801212
	Fresh	Intrasporangiaceae	0.0294775	0.0098265
	Residual	Campylobacteraceae	0.0291128	0.00788075
	Fresh	Nakamurellaceae	0.0287683	0.00987869
	Residual	Saccharimonadales	0.0287323	0.00953567
	Residual	Succinivibrionaceae	0.0276978	0.00640525
	Mix	Enterococcaceae	0.0266055	0.0181428
	Residual	Clostridia_UCG-014	0.0265678	0.00741006
	Fresh	Kineosporiaceae	0.0251779	0.00460551
	Residual	Coriobacteriaceae	0.0238324	0.00375438
	Mix	Aerococcaceae	0.022906	0.00907415
	Fresh	Hymenobacteraceae	0.0220651	0.00621701
	Residual	Enterococcaceae	0.0220638	0.00814252
	Residual	Comamonadaceae	0.0196292	0.0062312
	Residual	Chitinophagaceae	0.0186063	0.00748421
	Fresh	Myxococcaceae	0.0183949	0.00455659
	Residual	Saccharimonadaceae	0.0183168	0.0112606
	Fresh	Oscillospiraceae	0.0171111	0.00683364
	Fresh	Brevibacteriaceae	0.0166492	0.00505105
	Residual	Caulobacteraceae	0.0166423	0.00708356
	Residual	Nocardiaceae	0.0159414	0.00464194
	Mix	Erysipelotrichaceae	0.0151155	0.0106935
	Fresh	Rikenellaceae	0.015108	0.0076151
	Mix	Planococcaceae	0.0149993	0.0114451
	Residual	Sulfurospirillaceae	0.0130148	0.00480171
	Residual	Sanguibacteraceae	0.0121563	0.0039731
	Residual	Carnobacteriaceae	0.0103513	0.00969567
	Mix	Corynebacteriaceae	0.0101545	0.0101545
	Mix	Butyricicoccaceae	0.00902931	0.00434685
	Fresh	Christensenellaceae	0.00830981	0.00428177
	Fresh	Erysipelatoclostridiaceae	0.00818157	0.00323107
	Fresh	[Eubacterium]_coprostanoligenes_group	0.00767285	0.00358709
	Mix	Ruminococcaceae	0.00693332	0.00471605
	Fresh	UCG-010	0.00692393	0.00373095
	Mix	Muribaculaceae	0.00670769	0.00670769
	Residual	Rhodocyclaceae	0.0044103	0.00249967
	Fresh	Clostridia_UCG-014	0.00438865	0.00241055
	Residual	Nakamurellaceae	0.0042395	0.00194804
	Fresh	Succinivibrionaceae	0.00423804	0.00230525
	Residual	Intrasporangiaceae	0.0042281	0.0018812
	Residual	Alcaligenaceae	0.0041261	0.00218601
	Fresh	Micrococcaceae	0.00356071	0.00200958
	Fresh	Campylobacteraceae	0.00229771	0.00131401
	Fresh	Coriobacteriaceae	0.00210991	0.0014739
	Residual	Beijerinckiaceae	0.00173626	0.00173626
	Mix	[Eubacterium]_coprostanoligenes_group	0.00167692	0.00167692
	Mix	Erysipelatoclostridiaceae	0.00147397	0.00147397
	Residual	Yersiniaceae	0.00142268	0.000992489
	Residual	Hymenobacteraceae	0.00136421	0.00136421
	Residual	Myxococcaceae	0.00135612	0.00135612
	Residual	Paludibacteraceae	0.00124323	0.000602717
	Residual	Pseudonocardiaceae	0.00114409	0.000800722
	Mix	Christensenellaceae	0.00056414	0.00056414

## Sheet: Bacterial genera by location
Supplementary Data S1
Mean relative abundance (RA, %) ± standard error (SE) of bacterial genera at each sampling location across all farms
	Sampling location	Genus	Mean RA	SE
	Residual	Lactobacillus	48.5494	3.96462
	Fresh	Lactobacillus	44.6261	3.23356
	Mix	Lactobacillus	26.2947	6.91174
	Residual	Weissella	16.9088	2.33794
	Mix	Pantoea	10.9005	1.28253
	Residual	Leuconostoc	10.4036	1.3761
	Fresh	Weissella	9.43964	2.16188
	Mix	Pseudomonas	9.10226	1.16373
	Fresh	Leuconostoc	8.53672	1.35004
	Mix	Leuconostoc	6.33913	1.38837
	Mix	Sphingomonas	6.32027	1.31673
	Mix	Chryseobacterium	4.91291	1.25866
	Fresh	Acetobacter	4.13018	1.19771
	Residual	Clostridium_sensu_stricto_1	3.77829	0.953313
	Fresh	Pantoea	3.69944	0.366972
	Mix	Prevotella	3.41834	1.01019
	Residual	Lactococcus	2.9872	0.837705
	Fresh	Pediococcus	2.9443	0.609213
	Mix	Weissella	2.8937	1.33812
	Mix	Paenibacillus	2.86657	0.447072
	Fresh	Prevotella	2.69728	0.730563
	Fresh	Pseudomonas	2.52922	0.307985
	Mix	Staphylococcus	2.44783	0.516891
	Mix	Stenotrophomonas	2.40466	0.613058
	Fresh	Chryseobacterium	2.39588	0.448969
	Mix	Lactococcus	2.33104	0.661519
	Residual	Prevotella	2.26636	0.406752
	Mix	Curtobacterium	2.09489	0.288274
	Fresh	Sphingomonas	1.95804	0.241157
	Fresh	Clostridium_sensu_stricto_1	1.82232	0.621721
	Residual	Acetobacter	1.62481	0.381412
	Residual	Pediococcus	1.56535	0.378046
	Fresh	Lactococcus	1.22976	0.246457
	Mix	Massilia	1.22581	0.281977
	Fresh	Stenotrophomonas	1.18116	0.233713
	Residual	Terrisporobacter	1.11642	0.243767
	Mix	Clostridium_sensu_stricto_1	1.08437	0.397126
	Fresh	Uruburuella	1.03275	0.369627
	Residual	Aerococcus	1.0021	0.27012
	Mix	Pediococcus	0.966824	0.281528
	Mix	Allorhizobium-Neorhizobium-Pararhizobium-Rhizobium	0.920033	0.260145
	Mix	env.OPS_17	0.916661	0.333132
	Fresh	Paenibacillus	0.876212	0.120187
	Mix	Erwinia	0.813981	0.152674
	Mix	Pedobacter	0.727516	0.205232
	Fresh	Curtobacterium	0.699322	0.0854582
	Fresh	Flavobacterium	0.69253	0.298638
	Residual	Chryseobacterium	0.678432	0.228347
	Mix	Selenomonas	0.663345	0.252935
	Mix	Rhodococcus	0.59794	0.154439
	Fresh	Staphylococcus	0.568314	0.0808726
	Mix	Undibacterium	0.566686	0.367194
	Fresh	Selenomonas	0.54304	0.138429
	Residual	Pantoea	0.5099	0.0877992
	Residual	Streptococcus	0.492815	0.162132
	Mix	Dokdonella	0.487866	0.177883
	Fresh	Arcobacter	0.4532	0.162521
	Mix	Acinetobacter	0.442586	0.155398
	Residual	Megasphaera	0.426933	0.0956703
	Fresh	Allorhizobium-Neorhizobium-Pararhizobium-Rhizobium	0.404965	0.0915108
	Fresh	Bifidobacterium	0.398812	0.0960791
	Fresh	Megasphaera	0.392751	0.0813903
	Fresh	Massilia	0.360578	0.0593291
	Residual	Uruburuella	0.3603	0.121049
	Mix	Sanguibacter	0.3592	0.0956118
	Fresh	Terrisporobacter	0.356329	0.145004
	Fresh	Pedobacter	0.346838	0.0779135
	Mix	Saccharimonadales	0.343403	0.186548
	Fresh	Acinetobacter	0.338322	0.0797035
	Residual	Acinetobacter	0.330705	0.119424
	Mix	Rathayibacter	0.318557	0.0667927
	Residual	Muribaculaceae	0.311938	0.0554605
	Residual	Subdoligranulum	0.309858	0.0689638
	Residual	Arcobacter	0.308667	0.0866623
	Residual	Turicibacter	0.298048	0.127435
	Mix	Acetobacter	0.293969	0.113694
	Residual	Romboutsia	0.286754	0.123777
	Fresh	Dokdonella	0.284651	0.0915296
	Mix	Flavobacterium	0.28047	0.119772
	Mix	Paracoccus	0.278268	0.128698
	Residual	Blautia	0.274946	0.047387
	Mix	Janthinobacterium	0.273353	0.0712211
	Mix	Bacteroides	0.271322	0.123094
	Mix	Brevundimonas	0.265084	0.0704022
	Residual	Sphingomonas	0.263906	0.0608492
	Mix	Luteimonas	0.259104	0.069242
	Mix	Micropruina	0.236654	0.143507
	Fresh	Bacteroides	0.235761	0.0461677
	Fresh	env.OPS_17	0.232933	0.0526562
	Fresh	Erwinia	0.225816	0.0340617
	Mix	Serratia	0.218619	0.0810049
	Mix	TM7a	0.217841	0.157155
	Mix	Paludibacter	0.209701	0.110106
	Residual	Anaerovibrio	0.20629	0.0468087
	Mix	Duganella	0.202719	0.0590322
	Mix	Nubsella	0.19634	0.0922696
	Residual	Flavobacterium	0.195389	0.0856272
	Residual	Stenotrophomonas	0.185439	0.0501532
	Mix	Terrimonas	0.18474	0.0739235
	Mix	Pseudarcobacter	0.184123	0.0620605
	Residual	Coprococcus	0.182046	0.0417935
	Mix	Arcobacter	0.174754	0.131111
	Fresh	Rhodococcus	0.174595	0.0329681
	Residual	Prevotellaceae_NK3B31_group	0.173416	0.0393409
	Residual	Selenomonas	0.160332	0.0544659
	Mix	Methylobacterium-Methylorubrum	0.157215	0.0346004
	Fresh	Comamonas	0.155982	0.0803596
	Mix	Luteibacter	0.151658	0.0472977
	Mix	Megasphaera	0.149939	0.0574595
	Fresh	Sanguibacter	0.148013	0.0300602
	Residual	Rikenellaceae_RC9_gut_group	0.143387	0.0345609
	Fresh	Aerococcus	0.140334	0.0422793
	Fresh	Saccharimonadales	0.137265	0.04117
	Residual	Bacteroides	0.134307	0.0355523
	Mix	Verticiella	0.133451	0.0367469
	Mix	Saccharopolyspora	0.13309	0.0657831
	Residual	UCG-002	0.132682	0.0315229
	Mix	Xanthomonas	0.132488	0.0562021
	Residual	Corynebacterium	0.128933	0.0530579
	Fresh	Streptococcus	0.126294	0.0323575
	Residual	Alloprevotella	0.124617	0.0354359
	Mix	Frondihabitans	0.122637	0.0250236
	Residual	Prevotellaceae_UCG-003	0.120591	0.0275337
	Mix	Arsenicicoccus	0.119102	0.0615336
	Fresh	Empedobacter	0.118342	0.0611176
	Mix	Acidipropionibacterium	0.117414	0.0417559
	Mix	Carnobacterium	0.116564	0.0478145
	Fresh	Paracoccus	0.116477	0.0430103
	Residual	Phascolarctobacterium	0.113962	0.0279257
	Mix	Sphingobacterium	0.112907	0.0485007
	Fresh	Turicibacter	0.110974	0.0687206
	Residual	Faecalibacterium	0.109745	0.0189503
	Mix	Kineococcus	0.109293	0.0241238
	Fresh	Undibacterium	0.108983	0.0522314
	Mix	Microlunatus	0.108078	0.0556644
	Fresh	Corynebacterium	0.107359	0.0305286
	Fresh	Romboutsia	0.105212	0.0734325
	Mix	Zoogloea	0.105095	0.0562324
	Residual	Pseudomonas	0.104787	0.0218107
	Mix	P3OB-42	0.102116	0.0360046
	Fresh	Duganella	0.10188	0.0203089
	Mix	Hymenobacter	0.0976996	0.038365
	Residual	Bifidobacterium	0.0966854	0.0237725
	Mix	Aureimonas	0.0958594	0.0228474
	Mix	Uruburuella	0.0946608	0.0604223
	Residual	Intestinibacter	0.092245	0.0152041
	Fresh	Brevundimonas	0.0919847	0.0178645
	Mix	Brevibacterium	0.0912	0.0285771
	Residual	uncultured	0.0907409	0.0181862
	Mix	Nakamurella	0.0905765	0.0381852
	Fresh	Pseudarcobacter	0.0892849	0.0198267
	Fresh	Rathayibacter	0.0884964	0.0155115
	Mix	Dysgonomonas	0.0881509	0.0368574
	Fresh	Xanthomonas	0.0880308	0.02928
	Fresh	Luteimonas	0.0868613	0.0166692
	Residual	Facklamia	0.0853193	0.0162112
	Mix	Bifidobacterium	0.0849627	0.0274278
	Fresh	Janthinobacterium	0.0849275	0.0128725
	Fresh	TM7a	0.0818593	0.0324683
	Mix	Sphingopyxis	0.0815862	0.0467927
	Residual	Curtobacterium	0.0808619	0.0199984
	Fresh	Sphingobacterium	0.0794951	0.018929
	Fresh	Dysgonomonas	0.0787421	0.0273013
	Fresh	Neoscardovia	0.0765598	0.0195566
	Mix	Sulfurospirillum	0.0763911	0.0345619
	Mix	Tessaracoccus	0.0750136	0.0295425
	Residual	Solobacterium	0.0748675	0.0143198
	Fresh	Terrimonas	0.0733131	0.0237691
	Fresh	Serratia	0.0722412	0.0247572
	Mix	Propionibacterium	0.0714536	0.042279
	Fresh	Luteibacter	0.0701055	0.0162372
	Residual	Staphylococcus	0.0697829	0.0137249
	Residual	Kurthia	0.0672397	0.0254915
	Mix	Shinella	0.0650236	0.0328086
	Mix	Schwartzia	0.0645265	0.0247495
	Residual	Paenibacillus	0.0643357	0.025428
	Residual	Moraxella	0.0629898	0.0112902
	Residual	Lachnospiraceae_XPB1014_group	0.0623722	0.0240135
	Fresh	Nubsella	0.0622918	0.0165771
	Residual	[Ruminococcus]_gauvreauii_group	0.0618132	0.0116486
	Residual	Christensenellaceae_R-7_group	0.0617642	0.0204211
	Mix	Acidaminococcus	0.0613381	0.0276072
	Residual	Psychrobacter	0.0601053	0.0108457
	Residual	UCG-008	0.0600074	0.0227418
	Mix	Aestuariimicrobium	0.0580735	0.0228366
	Mix	Streptococcus	0.0565268	0.0248288
	Residual	Catenibacterium	0.0551225	0.0127811
	Fresh	Microlunatus	0.0546054	0.022957
	Fresh	Tessaracoccus	0.0542234	0.0144771
	Mix	Butyrivibrio	0.0537586	0.0180806
	Residual	Dokdonella	0.0533787	0.0200416
	Fresh	Solobacterium	0.053163	0.0115162
	Fresh	Acidipropionibacterium	0.0526869	0.0127874
	Fresh	Micropruina	0.0504988	0.0196985
	Fresh	Kurthia	0.0498485	0.0201468
	Residual	Dialister	0.0480974	0.00954709
	Fresh	Subdoligranulum	0.0473671	0.0142411
	Fresh	Enterococcus	0.0469431	0.0115085
	Residual	Empedobacter	0.0468269	0.0150323
	Fresh	Sulfurospirillum	0.0465265	0.0137182
	Fresh	Methylobacterium-Methylorubrum	0.0458921	0.00895058
	Mix	Xylophilus	0.0455824	0.0179243
	Residual	Holdemanella	0.045321	0.00621623
	Fresh	Verticiella	0.0445975	0.0113531
	Residual	Lachnospira	0.0432495	0.0131933
	Residual	Shuttleworthia	0.0427618	0.0233401
	Residual	Oribacterium	0.0425375	0.0103747
	Residual	Agathobacter	0.0413432	0.00799648
	Mix	Terrisporobacter	0.0407022	0.0211893
	Residual	env.OPS_17	0.040499	0.0149646
	Fresh	Paludibacter	0.0401578	0.0113214
	Fresh	Muribaculaceae	0.038881	0.0158738
	Fresh	Frondihabitans	0.0386609	0.00734811
	Mix	Prevotellaceae_UCG-004	0.0384855	0.0164373
	Residual	Pedobacter	0.0384226	0.0105113
	Fresh	Carnobacterium	0.0381605	0.017491
	Fresh	Blautia	0.0380378	0.0103195
	Residual	Allorhizobium-Neorhizobium-Pararhizobium-Rhizobium	0.0378193	0.0129093
	Residual	UCG-004	0.0374686	0.0161425
	Residual	Pseudarcobacter	0.0370265	0.0186149
	Fresh	Zoogloea	0.0364362	0.0117481
	Residual	[Eubacterium]_coprostanoligenes_group	0.0356855	0.00860772
	Residual	UCG-010	0.034996	0.00969096
	Residual	Massilia	0.0344396	0.0135397
	Residual	Paracoccus	0.0341726	0.0173861
	Residual	CAG-873	0.0339573	0.0117617
	Fresh	Prevotellaceae_UCG-004	0.0339506	0.00916529
	Residual	Dysgonomonas	0.0339086	0.011018
	Mix	Cloacibacterium	0.0337512	0.0258233
	Fresh	Saccharopolyspora	0.0337355	0.00916239
	Residual	dgA-11_gut_group	0.0320005	0.0103613
	Residual	Rothia	0.0319181	0.00609053
	Fresh	Arsenicicoccus	0.0305135	0.0101889
	Fresh	Aureimonas	0.0301896	0.00529968
	Residual	NK4A214_group	0.0300541	0.00601806
	Fresh	Nakamurella	0.029774	0.0102306
	Residual	Campylobacter	0.0296669	0.0080963
	Residual	Saccharimonadales	0.0295777	0.00981363
	Fresh	Propionibacterium	0.0291214	0.00771809
	Fresh	Shinella	0.028085	0.00728945
	Residual	Succinivibrio	0.028052	0.00653211
	Residual	Jeotgalicoccus	0.0279905	0.0137274
	Fresh	Cloacibacterium	0.0279199	0.00872935
	Residual	Dorea	0.0277331	0.00683949
	Mix	Enterococcus	0.0277158	0.0188886
	Residual	Clostridia_UCG-014	0.0269973	0.00756152
	Fresh	Anaerovibrio	0.026396	0.00918077
	Fresh	Butyrivibrio	0.0261723	0.0061154
	Fresh	Kineococcus	0.026026	0.00475916
	Fresh	Coprococcus	0.024967	0.00803117
	Fresh	Sphingopyxis	0.0246605	0.00931077
	Residual	Collinsella	0.0242618	0.00382944
	Mix	Aerococcus	0.0242427	0.0096042
	Residual	Neoscardovia	0.0236255	0.00549156
	Residual	Lachnospiraceae_AC2044_group	0.0234456	0.00638717
	Fresh	Aestuariimicrobium	0.0230741	0.00849881
	Fresh	Faecalibacterium	0.0228149	0.00765077
	Residual	Enterococcus	0.0227803	0.00840826
	Fresh	Hymenobacter	0.0227383	0.00639075
	Fresh	Facklamia	0.0221458	0.00847474
	Fresh	Acidaminococcus	0.0213295	0.00902792
	Residual	Undibacterium	0.0211327	0.0102504
	Residual	Fournierella	0.0208423	0.0054458
	Fresh	Schwartzia	0.0207523	0.00673025
	Residual	Comamonas	0.0193499	0.00646559
	Residual	Terrimonas	0.0190755	0.00766679
	Fresh	P3OB-42	0.0190258	0.00473007
	Residual	TM7a	0.0188051	0.0115485
	Fresh	Agathobacter	0.0183519	0.00827407
	Fresh	Alloprevotella	0.0179498	0.00756739
	Fresh	Brevibacterium	0.0171328	0.00520709
	Residual	Brevundimonas	0.0170847	0.00727052
	Fresh	Intestinibacter	0.0170688	0.00715826
	Fresh	Xylophilus	0.01701	0.00452947
	Residual	Rhodococcus	0.0162561	0.00475377
	Residual	Erwinia	0.0161955	0.00874553
	Mix	Kurthia	0.0157353	0.0120083
	Residual	Luteimonas	0.0145962	0.00571929
	Residual	Janthinobacterium	0.0142019	0.00735599
	Fresh	Rikenellaceae_RC9_gut_group	0.0135615	0.00696479
	Residual	Sulfurospirillum	0.0133593	0.00493342
	Fresh	UCG-002	0.0133332	0.00593814
	Mix	Solobacterium	0.01254	0.0101706
	Fresh	Prevotellaceae_NK3B31_group	0.0123891	0.00694975
	Residual	Sanguibacter	0.0123376	0.00404518
	Residual	Nubsella	0.0120867	0.00511561
	Residual	Micropruina	0.0116777	0.00681888
	Fresh	Psychrobacter	0.0115557	0.00410807
	Fresh	Prevotellaceae_UCG-003	0.0114246	0.00502422
	Fresh	Phascolarctobacterium	0.0114118	0.0048347
	Residual	Carnobacterium	0.0108797	0.0102216
	Residual	Duganella	0.0107792	0.00368583
	Residual	Microlunatus	0.0107125	0.00571686
	Residual	Sphingobacterium	0.0107027	0.00489059
	Mix	Corynebacterium	0.0106469	0.0106469
	Residual	Tessaracoccus	0.010495	0.00413147
	Residual	Xanthomonas	0.0088658	0.0035183
	Mix	Empedobacter	0.00871463	0.00596803
	Fresh	Christensenellaceae_R-7_group	0.00846225	0.00437275
	Residual	Butyrivibrio	0.00801166	0.0035666
	Fresh	uncultured	0.00796624	0.00264656
	Fresh	[Eubacterium]_coprostanoligenes_group	0.00783142	0.00366386
	Fresh	UCG-008	0.00755606	0.00322634
	Fresh	[Ruminococcus]_gauvreauii_group	0.00750836	0.0033748
	Mix	Subdoligranulum	0.0072883	0.00497595
	Mix	Muribaculaceae	0.00708353	0.00708353
	Fresh	UCG-010	0.0070404	0.00379236
	Mix	Prevotellaceae_NK3B31_group	0.00664081	0.00664081
	Fresh	Holdemanella	0.00640344	0.00251989
	Residual	Acidipropionibacterium	0.00627122	0.00419727
	Mix	Anaerovibrio	0.00619809	0.00619809
	Residual	Luteibacter	0.00589194	0.00240612
	Residual	Sphingopyxis	0.00575099	0.00342824
	Mix	Dialister	0.00536134	0.00445382
	Fresh	Jeotgalicoccus	0.00512038	0.00201177
	Fresh	Lachnospiraceae_XPB1014_group	0.00488715	0.00211289
	Residual	Prevotellaceae_UCG-004	0.00473412	0.00288291
	Fresh	Dialister	0.00465338	0.00275551
	Fresh	Oribacterium	0.00457507	0.00181989
	Fresh	Catenibacterium	0.00457039	0.00217778
	Residual	Zoogloea	0.00452291	0.00256555
	Fresh	Clostridia_UCG-014	0.00446589	0.00245769
	Fresh	Moraxella	0.00439257	0.00393838
	Residual	Nakamurella	0.00437277	0.00200791
	Residual	Propionibacterium	0.00435379	0.00224358
	Mix	Comamonas	0.00433689	0.00433689
	Residual	Arsenicicoccus	0.00433438	0.00192734
	Fresh	Succinivibrio	0.00429453	0.00232938
	Residual	Verticiella	0.00420577	0.00223641
	Mix	Jeotgalicoccus	0.0042036	0.0042036
	Fresh	NK4A214_group	0.0040824	0.00222447
	Fresh	CAG-873	0.00396891	0.00262474
	Residual	Cloacibacterium	0.00386125	0.00164582
	Fresh	UCG-004	0.00376387	0.00265049
	Fresh	Rothia	0.0036105	0.00203591
	Fresh	Lachnospira	0.00333961	0.00175019
	Mix	Holdemanella	0.00331282	0.00331282
	Residual	Schwartzia	0.00306955	0.00190347
	Residual	Aestuariimicrobium	0.0030584	0.00163754
	Residual	Acidaminococcus	0.0029144	0.00229862
	Fresh	Dorea	0.00264931	0.00159632
	Residual	Shinella	0.00258975	0.00190334
	Fresh	Lachnospiraceae_AC2044_group	0.00246995	0.00144968
	Fresh	Campylobacter	0.00233402	0.00133583
	Residual	Rathayibacter	0.00231378	0.00136627
	Mix	Alloprevotella	0.0022136	0.0022136
	Fresh	Collinsella	0.00213235	0.00148256
	Fresh	dgA-11_gut_group	0.00180551	0.00134396
	Residual	Aureimonas	0.00178686	0.000880103
	Residual	Methylobacterium-Methylorubrum	0.0017819	0.0017819
	Mix	[Eubacterium]_coprostanoligenes_group	0.00177088	0.00177088
	Residual	Frondihabitans	0.00157754	0.00157754
	Mix	Catenibacterium	0.00152601	0.00152601
	Mix	Neoscardovia	0.00147873	0.00147873
	Residual	Serratia	0.00142818	0.000996246
	Fresh	Shuttleworthia	0.00142745	0.000808503
	Residual	Hymenobacter	0.00140006	0.00140006
	Residual	P3OB-42	0.00136721	0.00136721
	Mix	Lachnospiraceae_XPB1014_group	0.00132816	0.00132816
	Residual	Paludibacter	0.00126473	0.000614
	Residual	Saccharopolyspora	0.00115013	0.000805114
	Mix	UCG-008	0.00114451	0.00114451
	Mix	Christensenellaceae_R-7_group	0.000591492	0.000591492
	Mix	uncultured	0.000442721	0.000442721
	Fresh	Fournierella	0.000369085	0.000369085

## Sheet: Bacterial phyla by farm
Supplementary Data S1
Mean relative abundance (RA, %) ± standard error (SE) of bacterial phyla at each sampling location (per farm)
	Sampling location	Phylum	Farm	Mean RA	SE		Sampling location	Phylum	Farm	Mean RA	SE		Sampling location	Phylum	Farm	Mean RA	SE		Sampling location	Phylum	Farm	Mean RA	SE		Sampling location	Phylum	Farm	Mean RA	SE		Sampling location	Phylum	Farm	Mean RA	SE		Sampling location	Phylum	Farm	Mean RA	SE		Sampling location	Phylum	Farm	Mean RA	SE		Sampling location
	Residual	Firmicutes	A	96.5361	0.461259		Residual	Firmicutes	B	97.4588	0.683575		Residual	Firmicutes	C	93.4631	1.1651		Fresh	Firmicutes	D	53.2889	3.63863		Fresh	Actinobacteriota	E	98.5637	0.43703		Residual	Firmicutes	F	93.9	1.28		Residual	Firmicutes	G	96.9	1.16		Residual	Firmicutes	H1	91.3	3.43		Residual
	Fresh	Firmicutes	A	95.472	1.20098		Fresh	Firmicutes	B	96.3164	0.638724		Fresh	Firmicutes	C	87.5041	2.95083		Mix	Firmicutes	D	50.992	NA		Residual	Firmicutes	E	97.1804	0.938977		Fresh	Firmicutes	F	79.9	3.57		Fresh	Firmicutes	G	88.2	0.885		Fresh	Firmicutes	H1	68.1	6.92		Mix
	Mix	Firmicutes	A	69.0667	NA		Mix	Firmicutes	B	90.5776	NA		Mix	Proteobacteria	C	48.0379	NA		Mix	Proteobacteria	D	35.617	NA		Fresh	Firmicutes	E	67.8736	NA		Mix	Proteobacteria	F	63.7	NA		Mix	Firmicutes	G	65	NA		Mix	Proteobacteria	H1	54.8	NA		Fresh
	Mix	Proteobacteria	A	29.1803	NA		Mix	Proteobacteria	B	7.88273	NA		Mix	Firmicutes	C	41.3981	NA		Fresh	Proteobacteria	D	21.6747	3.06346		Mix	Firmicutes	E	20.1287	NA		Mix	Firmicutes	F	21.5	NA		Mix	Proteobacteria	G	27.1	NA		Fresh	Proteobacteria	H1	21.9	5.68		Fresh
	Fresh	Proteobacteria	A	3.48207	0.413704		Fresh	Proteobacteria	B	3.09397	0.697483		Fresh	Proteobacteria	C	10.0869	3.11043		Fresh	Bacteroidota	D	18.2372	5.33454		Mix	Proteobacteria	E	7.84079	NA		Fresh	Proteobacteria	F	16.6	2.9		Fresh	Proteobacteria	G	9.04	0.777		Mix	Firmicutes	H1	19.4	NA		Mix
	Mix	Actinobacteriota	A	1.68676	NA		Residual	Bacteroidota	B	1.59864	0.608766		Mix	Actinobacteriota	C	8.73181	NA		Mix	Bacteroidota	D	6.45697	NA		Mix	Bacteroidota	E	4.06232	NA		Mix	Actinobacteriota	F	11	NA		Mix	Actinobacteriota	G	5.68	NA		Mix	Bacteroidota	H1	15.2	NA		Mix
	Residual	Proteobacteria	A	1.48093	0.241102		Mix	Bacteroidota	B	0.892258	NA		Residual	Bacteroidota	C	4.58478	1.36268		Mix	Actinobacteriota	D	6.41549	NA		Mix	Actinobacteriota	E	2.17771	0.974143		Residual	Proteobacteria	F	3.7	1.09		Mix	Bacteroidota	G	2.17	NA		Mix	Actinobacteriota	H1	10.3	NA		Fresh
	Residual	Bacteroidota	A	1.37595	0.569257		Residual	Proteobacteria	B	0.884527	0.104327		Mix	Bacteroidota	C	1.6632	NA		Fresh	Actinobacteriota	D	4.52685	0.421182		Fresh	Proteobacteria	E	0.724418	0.142666		Mix	Bacteroidota	F	3.39	NA		Fresh	Actinobacteriota	G	2.05	0.148		Fresh	Bacteroidota	H1	7.04	0.443		Residual
	Fresh	Bacteroidota	A	0.576981	0.536534		Mix	Actinobacteriota	B	0.64739	NA		Fresh	Actinobacteriota	C	1.59403	0.0621852		Fresh	Campilobacterota	D	2.13614	1.64213		Residual	Proteobacteria	E	0.424092	0.231821		Fresh	Actinobacteriota	F	2.63	0.625		Residual	Bacteroidota	G	1.93	1.05		Residual	Proteobacteria	H1	4.95	2.04		Mix
	Residual	Actinobacteriota	A	0.53349	0.326319		Fresh	Bacteroidota	B	0.385494	0.0584353		Residual	Proteobacteria	C	1.11542	0.368961		Mix	Campilobacterota	D	0.248877	NA		Residual	Bacteroidota	E	0.377764	0.0717951		Residual	Bacteroidota	F	1.94	0.0686		Residual	Proteobacteria	G	1.02	0.156		Residual	Bacteroidota	H1	3.3	1.53		Residual
	Fresh	Actinobacteriota	A	0.418705	0.314317		Fresh	Actinobacteriota	B	0.204158	0.00882537		Residual	Actinobacteriota	C	0.806886	0.659127		Mix	Patescibacteria	D	0.145178	NA		Residual	Actinobacteriota	E	0.280883	0.0824943		Fresh	Bacteroidota	F	0.765	0.1		Fresh	Bacteroidota	G	0.711	0.0145		Fresh	Actinobacteriota	H1	2.86	0.79		Fresh
	Residual	Campilobacterota	A	0.0735094	0.0347739		Residual	Actinobacteriota	B	0.0499713	0.0211092		Fresh	Bacteroidota	C	0.772726	0.433161		Mix	Myxococcota	D	0.124438	NA		Fresh	Bacteroidota	E	0.264178	0.0700305		Residual	Actinobacteriota	F	0.446	0.204		Residual	Actinobacteriota	G	0.132	0.0369		Residual	Actinobacteriota	H1	0.278	0.215		Fresh
	Mix	Bacteroidota	A	0.0662159	NA		Residual	Campilobacterota	B	0.00809621	0.00809621		Mix	Myxococcota	C	0.168919	NA		Fresh	Patescibacteria	D	0.0979111	0.0231146		Mix	Myxococcota	E	0.0946193	NA		Mix	Myxococcota	F	0.424	NA		Residual	Campilobacterota	G	0.0157	0.00787		Mix	Campilobacterota	H1	0.15	NA		Mix
	Fresh	Campilobacterota	A	0.0502043	0.0502043								Fresh	Myxococcota	C	0.0306195	0.00441952		Fresh	Myxococcota	D	0.0383406	0.0197941		Residual	Campilobacterota	E	0.00689022	0.00689022		Fresh	Myxococcota	F	0.0709	0.0252		Mix	Campilobacterota	G	0.0124	NA		Residual	Campilobacterota	H1	0.142	0.0708		Residual
													Residual	Campilobacterota	C	0.0298064	0.0162006														Residual	Myxococcota	F	0.0157	0.0157		Fresh	Campilobacterota	G	0.00589	0.00589		Mix	Patescibacteria	H1	0.128	NA		Residual
													Fresh	Campilobacterota	C	0.0115668	0.0115668														Fresh	Campilobacterota	F	0.0113	0.0113		Fresh	Myxococcota	G	0.00294	0.00294		Fresh	Campilobacterota	H1	0.127	0.0699		Mix
																															Residual	Campilobacterota	F	0.00989	0.00989								Fresh	Patescibacteria	H1	0.0329	0.0211		Fresh
																																																	Residual
[truncated: 29 more columns]

## Sheet: Bacterial families by farm
Supplementary Data S1
	Mean relative abundance (RA, %) ± standard error (SE) of bacterial families at each sampling location (per farm)
	Sampling location	Family	Farm	Mean RA	SE		Sampling location	Family	Farm	Mean RA	SE		Sampling location	Family	Farm	Mean RA	SE		Sampling location	Family	Farm	Mean RA	SE		Sampling location	Family	Farm	Mean RA	SE		Sampling location	Family	Farm	Mean RA	SE		Sampling location	Family	Farm	Mean RA	SE		Sampling location	Family	Farm	Mean RA	SE		Sampling location
	Residual	Lactobacillaceae	A	73.4966	10.285		Fresh	Lactobacillaceae	B	95.3865	0.623298		Fresh	Leuconostocaceae	C	57.7261	2.75014		Fresh	Lactobacillaceae	D	41.0247	4.62767		Residual	Lactobacillaceae	E	53.918	1.5686		Fresh	Lactobacillaceae	F	52.574	8.51628		Residual	Lactobacillaceae	G	81.2084	2.9947		Fresh	Lactobacillaceae	H1	47.1746	4.01301		Residual
	Mix	Lactobacillaceae	A	62.4349	NA		Residual	Lactobacillaceae	B	93.7112	0.78299		Residual	Leuconostocaceae	C	54.8208	3.26207		Mix	Lactobacillaceae	D	21.2158	NA		Fresh	Lactobacillaceae	E	51.9682	1.68693		Residual	Lactobacillaceae	F	39.9214	7.6287		Fresh	Lactobacillaceae	G	73.4575	1.46684		Residual	Lactobacillaceae	H1	46.4064	9.20009		Fresh
	Fresh	Lactobacillaceae	A	51.8579	4.2334		Mix	Lactobacillaceae	B	90.0341	NA		Residual	Lactobacillaceae	C	29.0415	3.75697		Mix	Leuconostocaceae	D	18.0664	NA		Mix	Lactobacillaceae	E	47.1932	NA		Mix	Erwiniaceae	F	22.6052	NA		Mix	Lactobacillaceae	G	47.6245	NA		Residual	Leuconostocaceae	H1	37.7777	7.07103		Residual
	Fresh	Leuconostocaceae	A	40.4917	8.38276		Mix	Erwiniaceae	B	3.4188	NA		Fresh	Lactobacillaceae	C	28.5472	0.499858		Fresh	Prevotellaceae	D	16.8169	5.3936		Fresh	Leuconostocaceae	E	41.3185	1.27273		Residual	Clostridiaceae	F	19.4931	5.46439		Mix	Leuconostocaceae	G	16.941	NA		Mix	Erwiniaceae	H1	17.0853	NA		Mix
	Residual	Leuconostocaceae	A	17.708	11.163		Fresh	Erwiniaceae	B	1.81892	0.625946		Mix	Leuconostocaceae	C	20.567	NA		Mix	Erwiniaceae	D	12.3351	NA		Residual	Leuconostocaceae	E	37.8536	1.29966		Mix	Sphingomonadaceae	F	17.4895	NA		Fresh	Leuconostocaceae	G	14.778	1.26834		Fresh	Leuconostocaceae	H1	15.1508	6.6242		Residual
	Mix	Pseudomonadaceae	A	14.0532	NA		Mix	Pseudomonadaceae	B	1.34117	NA		Mix	Erwiniaceae	C	16.7291	NA		Mix	Pseudomonadaceae	D	10.2497	NA		Mix	Leuconostocaceae	E	15.9572	NA		Residual	Leuconostocaceae	F	16.8872	4.6021		Residual	Leuconostocaceae	G	12.1138	0.90849		Mix	Pseudomonadaceae	H1	10.7113	NA		Mix
	Mix	Erwiniaceae	A	8.61084	NA		Residual	Prevotellaceae	B	1.3126	0.571748		Mix	Sphingomonadaceae	C	12.851	NA		Mix	Sphingomonadaceae	D	6.32714	NA		Mix	Prevotellaceae	E	7.40575	NA		Fresh	Leuconostocaceae	F	12.457	3.81771		Mix	Erwiniaceae	G	8.84692	NA		Mix	Weeksellaceae	H1	9.87205	NA		Mix
	Mix	Leuconostocaceae	A	5.88425	NA		Residual	Clostridiaceae	B	1.13516	0.403645		Mix	Lactobacillaceae	C	10.7248	NA		Fresh	Leuconostocaceae	D	5.7764	0.589842		Mix	Erwiniaceae	E	7.29693	NA		Mix	Pseudomonadaceae	F	11.9481	NA		Mix	Pseudomonadaceae	G	5.85258	NA		Mix	Lactobacillaceae	H1	9.02688	NA		Mix
	Mix	Sphingomonadaceae	A	2.6727	NA		Fresh	Leuconostocaceae	B	0.914363	0.175464		Mix	Pseudomonadaceae	C	9.29393	NA		Fresh	Erwiniaceae	D	5.73795	1.21914		Mix	Sphingomonadaceae	E	4.26295	NA		Mix	Lactobacillaceae	F	9.81254	NA		Mix	Sphingomonadaceae	G	3.99813	NA		Mix	Sphingomonadaceae	H1	8.12302	NA		Fresh
	Fresh	Acetobacteraceae	A	2.20141	0.441871		Mix	Sphingomonadaceae	B	0.912131	NA		Mix	Microbacteriaceae	C	6.95373	NA		Mix	Microbacteriaceae	D	5.50433	NA		Mix	Pseudomonadaceae	E	3.51405	NA		Mix	Microbacteriaceae	F	9.25633	NA		Mix	Microbacteriaceae	G	3.53026	NA		Mix	Xanthomonadaceae	H1	7.4598	NA		Mix
	Residual	Clostridiaceae	A	1.89047	0.579079		Mix	Xanthomonadaceae	B	0.851323	NA		Mix	Staphylococcaceae	C	6.45895	NA		Mix	Staphylococcaceae	D	4.66733	NA		Residual	Clostridiaceae	E	3.30836	1.28281		Fresh	Clostridiaceae	F	8.48747	7.1504		Fresh	Erwiniaceae	G	2.75284	0.130481		Mix	Microbacteriaceae	H1	7.33067	NA		Mix
	Mix	Paenibacillaceae	A	1.60578	NA		Residual	Leuconostocaceae	B	0.844143	0.230603		Residual	Prevotellaceae	C	3.95666	1.248		Fresh	Acetobacteraceae	D	4.52407	1.55696		Mix	Microbacteriaceae	E	2.84836	NA		Residual	Peptostreptococcaceae	F	7.79164	1.97576		Mix	Xanthomonadaceae	G	2.25426	NA		Fresh	Erwiniaceae	H1	6.23537	1.82346		Fresh
	Mix	Microbacteriaceae	A	1.58063	NA		Mix	Leuconostocaceae	B	0.743218	NA		Mix	Paenibacillaceae	C	3.8513	NA		Fresh	Pseudomonadaceae	D	4.49057	0.951565		Mix	Staphylococcaceae	E	2.70755	NA		Fresh	Erwiniaceae	F	7.06181	1.30251		Fresh	Pseudomonadaceae	G	1.82825	0.107778		Residual	Acetobacteraceae	H1	3.82879	1.57071		Mix
	Fresh	Clostridiaceae	A	1.37796	1.36788		Residual	Peptostreptococcaceae	B	0.600832	0.14098		Fresh	Erwiniaceae	C	3.29749	0.934673		Mix	Prevotellaceae	D	4.24174	NA		Fresh	Clostridiaceae	E	2.06332	1.57853		Mix	Paenibacillaceae	F	6.34485	NA		Mix	Nocardiaceae	G	1.6035	NA		Fresh	Pseudomonadaceae	H1	3.65773	0.94396		Fresh
	Residual	Aerococcaceae	A	1.12936	0.570485		Mix	Microbacteriaceae	B	0.469579	NA		Mix	Oxalobacteraceae	C	3.06232	NA		Mix	Streptococcaceae	D	3.8587	NA		Residual	Peptostreptococcaceae	E	1.47192	0.580314		Mix	Staphylococcaceae	F	4.4153	NA		Residual	Prevotellaceae	G	1.50003	0.835379		Mix	Paenibacillaceae	H1	3.59784	NA		Mix
	Residual	Peptostreptococcaceae	A	0.922143	0.203049		Mix	Weeksellaceae	B	0.435796	NA		Mix	Xanthomonadaceae	C	2.76812	NA		Fresh	Sphingomonadaceae	D	3.32027	0.420862		Mix	Xanthomonadaceae	E	1.28016	NA		Residual	Aerococcaceae	F	4.22779	2.04931		Mix	Rhizobiaceae	G	1.48016	NA		Fresh	Weeksellaceae	H1	3.48316	1.0208		Fresh
	Residual	Prevotellaceae	A	0.90292	0.472365		Mix	Paenibacillaceae	B	0.391879	NA		Residual	Clostridiaceae	C	2.73783	0.449344		Fresh	Microbacteriaceae	D	2.22684	0.398315		Mix	Acetobacteraceae	E	1.22256	NA		Fresh	Sphingomonadaceae	F	3.9371	0.664182		Residual	Clostridiaceae	G	1.44381	0.239785		Mix	Rhizobiaceae	H1	3.00505	NA		Fresh
	Fresh	Erwiniaceae	A	0.784456	0.210855		Mix	Oxalobacteraceae	B	0.361474	NA		Fresh	Pseudomonadaceae	C	2.66583	1.79387		Mix	Paenibacillaceae	D	2.21308	NA		Residual	Aerococcaceae	E	1.16735	0.566206		Mix	Oxalobacteraceae	F	3.67369	NA		Mix	Paenibacillaceae	G	1.36957	NA		Fresh	Xanthomonadaceae	H1	2.92206	1.03529		Fresh
	Mix	Staphylococcaceae	A	0.62866	NA		Residual	Erwiniaceae	B	0.344831	0.0524723		Fresh	Sphingomonadaceae	C	1.7867	0.165671		Fresh	Arcobacteraceae	D	2.15209	1.6539		Mix	Paenibacillaceae	E	1.12654	NA		Fresh	Peptostreptococcaceae	F	2.96398	2.54414		Fresh	Sphingomonadaceae	G	1.34533	0.103585		Mix	Staphylococcaceae	H1	2.83484	NA		Fresh
	Mix	Streptococcaceae	A	0.581959	NA		Residual	Lachnospiraceae	B	0.342434	0.137073		Residual	Lachnospiraceae	C	1.29152	0.157155		Fresh	Bifidobacteriaceae	D	1.83864	0.20113		Fresh	Peptostreptococcaceae	E	0.930948	0.665255		Mix	Xanthomonadaceae	F	2.67115	NA		Fresh	Microbacteriaceae	G	1.25264	0.0848637		Fresh	Sphingomonadaceae	H1	2.6772	0.910219		Residual
	Fresh	Peptostreptococcaceae	A	0.576773	0.570683		Mix	Sphingobacteriaceae	B	0.270261	NA		Mix	Weeksellaceae	C	1.17678	NA		Mix	Weeksellaceae	D	1.54632	NA		Fresh	Erwiniaceae	E	0.844035	0.279687		Residual	Erysipelotrichaceae	F	2.64632	0.913917		Mix	Weeksellaceae	G	1.08885	NA		Residual	Clostridiaceae	H1	2.42131	0.825901		Mix
	Mix	Xanthomonadaceae	A	0.560405	NA		Fresh	Pseudomonadaceae	B	0.26161	0.0316644		Fresh	Microbacteriaceae	C	1.13407	0.0190137		Fresh	Staphylococcaceae	D	1.35333	0.249754		Mix	Oxalobacteraceae	E	0.832106	NA		Fresh	Microbacteriaceae	F	2.35995	0.529851		Mix	Oxalobacteraceae	G	1.06759	NA		Fresh	Acetobacteraceae	H1	2.36306	0.440588		Mix
	Residual	Lachnospiraceae	A	0.467697	0.226775		Fresh	Sphingomonadaceae	B	0.258903	0.0282226		Residual	Peptostreptococcaceae	C	1.0766	0.205284		Mix	Oxalobacteraceae	D	1.29806	NA		Mix	Clostridiaceae	E	0.742495	NA		Fresh	Pseudomonadaceae	F	1.93559	0.308118		Fresh	Xanthomonadaceae	G	0.907097	0.161217		Mix	Oxalobacteraceae	H1	2.32422	NA		Mix
	Residual	Erwiniaceae	A	0.439804	0.250601		Fresh	Xanthomonadaceae	B	0.203173	0.0184873		Mix	Rhizobiaceae	C	0.922707	NA		Mix	Rhizobiaceae	D	1.19166	NA		Mix	Selenomonadaceae	E	0.723293	NA		Mix	Leuconostocaceae	F	1.88148	NA		Mix	Sphingobacteriaceae	G	0.893199	NA		Mix	Sphingobacteriaceae	H1	2.18922	NA		Residual
	Residual	Acetobacteraceae	A	0.418471	0.155755		Mix	Prevotellaceae	B	0.192561	NA		Residual	Streptococcaceae	C	0.902281	0.10674		Fresh	Streptococcaceae	D	1.16663	0.14801		Mix	Propionibacteriaceae	E	0.55047	NA		Mix	Weeksellaceae	F	1.83341	NA		Mix	Staphylococcaceae	G	0.748586	NA		Fresh	Prevotellaceae	H1	2.06645	0.682756		Mix
	Fresh	Aerococcaceae	A	0.415781	0.352909		Residual	Acetobacteraceae	B	0.189096	0.145712		Fresh	Staphylococcaceae	C	0.781907	0.0801505		Mix	Clostridiaceae	D	1.13491	NA		Fresh	Acetobacteraceae	E	0.434149	0.269467		Residual	Erwiniaceae	F	1.75447	0.425733		Residual	Peptostreptococcaceae	G	0.739105	0.116708		Fresh	Microbacteriaceae	H1	2.02189	0.657505		Fresh
	Residual	Moraxellaceae	A	0.412595	0.378248		Fresh	Paenibacillaceae	B	0.185453	0.0728927		Residual	Veillonellaceae	C	0.747539	0.284474		Fresh	Selenomonadaceae	D	1.12914	0.75238		Fresh	Sphingomonadaceae	E	0.381908	0.198258		Mix	Nocardiaceae	F	1.64115	NA		Fresh	Rhizobiaceae	G	0.51642	0.034145		Residual	Prevotellaceae	H1	1.98893	0.823592		Mix
	Fresh	Prevotellaceae	A	0.403015	0.396823		Fresh	Prevotellaceae	B	0.184418	0.0429756		Residual	Corynebacteriaceae	C	0.62053	0.560599		Fresh	Paenibacillaceae	D	0.996274	0.216189		Residual	Prevotellaceae	E	0.361075	0.211036		Residual	Prevotellaceae	F	1.48747	0.0346538		Fresh	Nocardiaceae	G	0.493602	0.029843		Fresh	Clostridiaceae	H1	1.79556	0.45843		Mix
	Mix	Oxalobacteraceae	A	0.373603	NA		Residual	Veillonellaceae	B	0.183678	0.101195		Mix	Pseudonocardiaceae	C	0.615138	NA		Fresh	Weeksellaceae	D	0.943847	0.198611		Residual	Erysipelotrichaceae	E	0.313944	0.120596		Fresh	Paenibacillaceae	F	1.33763	0.456538		Mix	Sanguibacteraceae	G	0.489133	NA		Mix	Prevotellaceae	H1	1.74316	NA		Mix
	Mix	Acetobacteraceae	A	0.323311	NA		Fresh	Acetobacteraceae	B	0.171828	0.131291		Mix	Nocardiaceae	C	0.601765	NA		Mix	Yersiniaceae	D	0.92921	NA		Residual	Erwiniaceae	E	0.299557	0.0373352		Mix	Rhizobiaceae	F	1.26348	NA		Residual	Lachnospiraceae	G	0.427144	0.265887		Mix	Clostridiaceae	H1	1.73142	NA		Fresh
	Fresh	Corynebacteriaceae	A	0.308082	0.308082		Residual	Ruminococcaceae	B	0.162478	0.0816264		Fresh	Acetobacteraceae	C	0.550899	0.0850277		Fresh	Clostridiaceae	D	0.901581	0.126785		Mix	Bifidobacteriaceae	E	0.288037	NA		Fresh	Staphylococcaceae	F	1.17343	0.308563		Fresh	Weeksellaceae	G	0.393419	0.0256104		Mix	Rhodanobacteraceae	H1	1.19732	NA		Mix
	Residual	Corynebacteriaceae	A	0.293399	0.196814		Fresh	Weeksellaceae	B	0.14936	0.029828		Mix	Sanguibacteraceae	C	0.548275	NA		Mix	Xanthomonadaceae	D	0.829905	NA		Mix	Comamonadaceae	E	0.281636	NA		Mix	Sphingobacteriaceae	F	1.14674	NA		Residual	Erwiniaceae	G	0.390929	0.081439		Fresh	Paenibacillaceae	H1	1.16394	0.448285		Fresh
	Fresh	Lachnospiraceae	A	0.259192	0.259192		Residual	Erysipelotrichaceae	B	0.142233	0.022296		Residual	Ruminococcaceae	C	0.540555	0.0769155		Fresh	Oxalobacteraceae	D	0.812654	0.135125		Fresh	Aerococcaceae	E	0.269097	0.152145		Residual	Sphingomonadaceae	F	1.02216	0.385829		Fresh	Paenibacillaceae	G	0.377789	0.0279685		Fresh	Oxalobacteraceae	H1	1.06162	0.264367		Fresh
	Residual	Muribaculaceae	A	0.256728	0.0848405		Mix	Nocardiaceae	B	0.141887	NA		Residual	Aerococcaceae	C	0.524124	0.142573		Mix	Carnobacteriaceae	D	0.57455	NA		Mix	Weeksellaceae	E	0.268834	NA		Fresh	Erysipelotrichaceae	F	0.984452	0.845599		Mix	Beijerinckiaceae	G	0.37004	NA		Residual	Peptostreptococcaceae	H1	1.04964	0.381667		Residual
	Residual	Ruminococcaceae	A	0.194438	0.0783705		Mix	Yersiniaceae	B	0.138509	NA		Fresh	Xanthomonadaceae	C	0.523351	0.142609		Fresh	Xanthomonadaceae	D	0.569817	0.0833408		Fresh	Pseudomonadaceae	E	0.260382	0.173837		Residual	Lachnospiraceae	F	0.981207	0.164983		Mix	Yersiniaceae	G	0.353026	NA		Fresh	Rhizobiaceae	H1	1.01234	0.312761		Mix
	Residual	Microbacteriaceae	A	0.177158	0.145454		Residual	Muribaculaceae	B	0.134946	0.0264352		Mix	Streptococcaceae	C	0.46804	NA		Mix	Comamonadaceae	D	0.567456	NA		Mix	Carnobacteriaceae	E	0.243231	NA		Fresh	Oxalobacteraceae	F	0.916346	0.230498		Fresh	Oxalobacteraceae	G	0.283792	0.0513533		Mix	Sanguibacteraceae	H1	0.9919	NA		Fresh
	Mix	Yersiniaceae	A	0.150878	NA		Fresh	Microbacteriaceae	B	0.128008	0.0213512		Mix	Comamonadaceae	C	0.454667	NA		Mix	Selenomonadaceae	D	0.489431	NA		Residual	Lachnospiraceae	E	0.192727	0.0334907		Fresh	Aerococcaceae	F	0.652161	0.326131		Mix	Alcaligenaceae	G	0.276466	NA		Mix	Selenomonadaceae	H1	0.9919	NA		Fresh
	Fresh	Sphingomonadaceae	A	0.148007	0.0627929		Residual	Moraxellaceae	B	0.109426	0.00303446		Mix	Sphingobacteriaceae	C	0.454667	NA		Fresh	Yersiniaceae	D	0.483656	0.0978223		Residual	Corynebacteriaceae	E	0.19053	0.0788446		Mix	Comamonadaceae	F	0.631738	NA		Fresh	Sphingobacteriaceae	G	0.273001	0.0106556		Mix	Leuconostocaceae	H1	0.956685	NA		Fresh
	Residual	Veillonellaceae	A	0.137823	0.0644742		Mix	Rhizobiaceae	B	0.101348	NA		Fresh	Prevotellaceae	C	0.453475	0.422293		Mix	Paludibacteraceae	D	0.35466	NA		Fresh	Prevotellaceae	E	0.185917	0.024464		Mix	Yersiniaceae	F	0.590538	NA		Mix	Comamonadaceae	G	0.272213	NA		Mix	Bacteroidaceae	H1	0.9156	NA		Fresh
	Fresh	Ruminococcaceae	A	0.135804	0.135804		Residual	Selenomonadaceae	B	0.0955878	0.0426383		Fresh	Oxalobacteraceae	C	0.439434	0.0265803		Fresh	Veillonellaceae	D	0.352424	0.0724612		Mix	Sphingobacteriaceae	E	0.185624	NA		Fresh	Xanthomonadaceae	F	0.584499	0.125604		Residual	Aerococcaceae	G	0.246033	0.0455234		Mix	Nocardiaceae	H1	0.84517	NA		Residual
	Residual	Bacteroidaceae	A	0.118794	0.100218		Residual	Rikenellaceae	B	0.08732	0.0246771		Fresh	Paenibacillaceae	C	0.429583	0.0457611		Fresh	Carnobacteriaceae	D	0.351029	0.0843151		Fresh	Microbacteriaceae	E	0.176753	0.0801086		Mix	Hymenobacteraceae	F	0.48067	NA		Residual	Erysipelotrichaceae	G	0.228446	0.0749562		Residual	Aerococcaceae	H1	0.82993	0.0993769		Fresh
	Residual	Butyricicoccaceae	A	0.118705	0.0403518		Residual	Acidaminococcaceae	B	0.0743441	0.026497		Residual	Acetobacteraceae	C	0.428339	0.302571		Fresh	Moraxellaceae	D	0.335784	0.112065		Residual	Moraxellaceae	E	0.17522	0.0511645		Mix	Caulobacteraceae	F	0.446337	NA		Fresh	Staphylococcaceae	G	0.224314	0.00430164		Fresh	Sphingobacteriaceae	H1	0.801207	0.215969		Residual
	Residual	Erysipelotrichaceae	A	0.113025	0.0273153		Mix	Rhodanobacteraceae	B	0.0675653	NA		Residual	Muribaculaceae	C	0.40939	0.0537299		Mix	Nocardiaceae	D	0.319194	NA		Fresh	Staphylococcaceae	E	0.172359	0.0904424		Mix	Myxococcaceae	F	0.446337	NA		Residual	Muribaculaceae	G	0.212751	0.0779032		Mix	env.OPS_17	H1	0.745393	NA		Residual
	Fresh	Pseudomonadaceae	A	0.100622	0.0629657		Residual	Sphingomonadaceae	B	0.0670428	0.0209857		Fresh	Streptococcaceae	C	0.409373	0.0147862		Mix	Sphingobacteriaceae	D	0.269542	NA		Fresh	Corynebacteriaceae	E	0.165817	0.118187		Mix	Sanguibacteraceae	F	0.432603	NA		Fresh	Sanguibacteraceae	G	0.175319	0.0119169		Residual	Lachnospiraceae	H1	0.722203	0.47127		Fresh
	Residual	Rikenellaceae	A	0.0999924	0.0516726		Residual	Butyricicoccaceae	B	0.0635752	0.0332361		Mix	Carnobacteriaceae	C	0.361059	NA		Mix	Arcobacteraceae	D	0.255355	NA		Mix	Brevibacteriaceae	E	0.160021	NA		Residual	Paenibacillaceae	F	0.338103	0.249227		Mix	Pseudonocardiaceae	G	0.157373	NA		Fresh	Staphylococcaceae	H1	0.701115	0.21748		Residual
	Fresh	Bacteroidaceae	A	0.0994891	0.0711993		Residual	Aerococcaceae	B	0.0621983	0.012552		Residual	Erysipelotrichaceae	C	0.360563	0.0480168		Mix	Sanguibacteraceae	D	0.241169	NA		Fresh	Erysipelotrichaceae	E	0.156595	0.129462		Residual	Oxalobacteraceae	F	0.30775	0.0573757		Mix	Prevotellaceae	G	0.148867	NA		Mix	Pseudonocardiaceae	H1	0.674962	NA		Residual
	Residual	Selenomonadaceae	A	0.09889	0.045225		Residual	Xanthomonadaceae	B	0.0621501	0.00653725		Residual	Butyricicoccaceae	C	0.330274	0.065752		Fresh	Bacteroidaceae	D	0.239562	0.143895		Fresh	Lachnospiraceae	E	0.148036	0.052155		Fresh	Weeksellaceae	F	0.300142	0.0686534		Mix	Rhodanobacteraceae	G	0.14036	NA		Mix	Caulobacteraceae	H1	0.657354	NA		Fresh
	Residual	Oscillospiraceae	A	0.0910306	0.0332995		Fresh	Oxalobacteraceae	B	0.0585549	0.0209181		Residual	Selenomonadaceae	C	0.30027	0.120354		Mix	Propionibacteriaceae	D	0.226983	NA		Mix	Sanguibacteraceae	E	0.121616	NA		Fresh	Acetobacteraceae	F	0.292354	0.0368388		Residual	Rikenellaceae	G	0.139325	0.0990976		Fresh	Veillonellaceae	H1	0.642355	0.301775		Mix
	Residual	Sphingomonadaceae	A	0.0887307	0.0554243		Mix	Staphylococcaceae	B	0.0540522	NA		Mix	Kineosporiaceae	C	0.267451	NA		Fresh	Comamonadaceae	D	0.225213	0.042753		Fresh	Moraxellaceae	E	0.121391	0.0551281		Fresh	Rhizobiaceae	F	0.291799	0.0783165		Residual	Sphingomonadaceae	G	0.132667	0.0270742		Fresh	Peptostreptococcaceae	H1	0.585658	0.262654		Residual
	Fresh	Erysipelotrichaceae	A	0.0861387	0.0861387		Fresh	Sphingobacteriaceae	B	0.0526088	0.0321843		Residual	Oscillospiraceae	C	0.243632	0.0421317		Fresh	Sphingobacteriaceae	D	0.21877	0.0684156		Mix	Moraxellaceae	E	0.115215	NA		Residual	Microbacteriaceae	F	0.288046	0.137584		Fresh	Yersiniaceae	G	0.129314	0.0280134		Mix	Streptococcaceae	H1	0.528231	NA		Mix
	Mix	Enterobacteriaceae	A	0.0754392	NA		Residual	Oscillospiraceae	B	0.0491178	0.0267397		Mix	Beijerinckiaceae	C	0.227333	NA		Fresh	Rhodanobacteraceae	D	0.21683	0.0811186		Mix	Rhodanobacteraceae	E	0.108814	NA		Residual	Muribaculaceae	F	0.276611	0.0404639		Residual	Oscillospiraceae	G	0.124377	0.068791		Residual	Muribaculaceae	H1	0.521619	0.332739		Residual
	Mix	Rhizobiaceae	A	0.0718468	NA		Fresh	Rhizobiaceae	B	0.0480133	0.00871161		Residual	Erwiniaceae	C	0.219205	0.0462146		Fresh	Rhizobiaceae	D	0.214423	0.0538356		Residual	Ruminococcaceae	E	0.107014	0.0364993		Residual	Streptococcaceae	F	0.261421	0.156997		Fresh	Clostridiaceae	G	0.119575	0.0533725		Mix	Comamonadaceae	H1	0.498885	NA		Mix
	Mix	Sanguibacteraceae	A	0.0718468	NA		Mix	Sanguibacteraceae	B	0.0405392	NA		Residual	Rikenellaceae	C	0.208651	0.0664182		Fresh	Erysipelotrichaceae	D	0.192583	0.0691896		Residual	Sphingomonadaceae	E	0.103925	0.0268724		Fresh	Prevotellaceae	F	0.246512	0.146165		Residual	Pseudomonadaceae	G	0.116182	0.026587		Fresh	Selenomonadaceae	H1	0.497459	0.116365		Fresh
	Mix	Weeksellaceae	A	0.0682545	NA		Fresh	Sanguibacteraceae	B	0.039805	0.00847649		Fresh	Rhizobiaceae	C	0.195973	0.0259202		Mix	Kineosporiaceae	D	0.191517	NA		Residual	Staphylococcaceae	E	0.103656	0.0220242		Residual	Ruminococcaceae	F	0.241641	0.0848014		Fresh	Comamonadaceae	G	0.106785	0.0238536		Mix	Yersiniaceae	H1	0.440192	NA		Residual
	Residual	Staphylococcaceae	A	0.0591662	0.00926755		Fresh	Yersiniaceae	B	0.0353594	0.0217169		Mix	Clostridiaceae	C	0.173843	NA		Fresh	Peptostreptococcaceae	D	0.19106	0.0627786		Mix	Streptococcaceae	E	0.102413	NA		Mix	Kineosporiaceae	F	0.219735	NA		Mix	Streptococcaceae	G	0.106333	NA		Residual	Erwiniaceae	H1	0.424027	0.220713		Mix
	Fresh	Microbacteriaceae	A	0.0581766	0.0179553		Mix	Alcaligenaceae	B	0.0337826	NA		Mix	Myxococcaceae	C	0.173843	NA		Mix	Bacteroidaceae	D	0.148957	NA		Mix	Myxococcaceae	E	0.0960123	NA		Mix	Beijerinckiaceae	F	0.212868	NA		Residual	Selenomonadaceae	G	0.0914664	0.0733256		Residual	Rikenellaceae	H1	0.384349	0.29191		Residual
	Residual	Arcobacteraceae	A	0.0526872	0.0366522		Fresh	Nocardiaceae	B	0.0277861	0.0044087		Fresh	Weeksellaceae	C	0.169902	0.013442		Mix	Saccharimonadales	D	0.148957	NA		Mix	Nocardiaceae	E	0.0960123	NA		Residual	Staphylococcaceae	F	0.211184	0.0916519		Residual	Butyricicoccaceae	G	0.0902357	0.0565665		Fresh	Sanguibacteraceae	H1	0.311851	0.111114		Fresh
	Fresh	Butyricicoccaceae	A	0.0519936	0.0519936		Residual	Sphingobacteriaceae	B	0.0253171	0.0130742		Residual	Acidaminococcaceae	C	0.163112	0.0329497		Fresh	Propionibacteriaceae	D	0.140741	0.0321335		Residual	Acetobacteraceae	E	0.0874404	0.0730059		Fresh	Sphingobacteriaceae	F	0.198844	0.0292287		Residual	Xanthomonadaceae	G	0.0899973	0.0223363		Fresh	Lachnospiraceae	H1	0.307013	0.146682		Mix
	Fresh	Veillonellaceae	A	0.0512176	0.0512176		Residual	Weeksellaceae	B	0.0199741	0.00235084		Residual	Sphingomonadaceae	C	0.161514	0.0201129		Fresh	Nocardiaceae	D	0.137313	0.0103569		Mix	Aerococcaceae	E	0.0768098	NA		Residual	Pseudomonadaceae	F	0.187916	0.0684453		Mix	Hymenobacteraceae	G	0.0850666	NA		Mix	Acetobacteraceae	H1	0.3052	NA		Fresh
	Fresh	Streptococcaceae	A	0.0510411	0.00867038		Residual	Bacteroidaceae	B	0.0196382	0.0196382		Mix	Alcaligenaceae	C	0.160471	NA		Fresh	Acidaminococcaceae	D	0.132473	0.092338		Mix	Bacteroidaceae	E	0.0576074	NA		Fresh	Comamonadaceae	F	0.181602	0.032734		Residual	Ruminococcaceae	G	0.0846449	0.0611297		Mix	Alcaligenaceae	H1	0.293462	NA		Fresh
	Fresh	Paenibacillaceae	A	0.0500436	0.00529066		Fresh	Clostridiaceae	B	0.0182352	0.00181468		Residual	Moraxellaceae	C	0.149351	0.0234308		Mix	Beijerinckiaceae	D	0.127678	NA		Mix	Kineosporiaceae	E	0.0576074	NA		Residual	Acidaminococcaceae	F	0.181551	0.0324997		Mix	Carnobacteriaceae	G	0.0808132	NA		Fresh	Bacteroidaceae	H1	0.291276	0.0859482		Fresh
	Fresh	Staphylococcaceae	A	0.0447191	0.0302761		Fresh	Staphylococcaceae	B	0.0178442	0.00123583		Residual	Staphylococcaceae	C	0.114183	0.0467994		Mix	Myxococcaceae	D	0.127678	NA		Fresh	Oxalobacteraceae	E	0.0522351	0.0522351		Residual	Oscillospiraceae	F	0.16622	0.00873034		Fresh	Beijerinckiaceae	G	0.07889	0.0399401		Mix	Veillonellaceae	H1	0.287592	NA		Fresh
	Fresh	Xanthomonadaceae	A	0.0441298	0.0255384		Residual	Microbacteriaceae	B	0.0177651	0.00955159		Fresh	Bifidobacteriaceae	C	0.107218	0.0887428		Fresh	Paludibacteraceae	D	0.127341	0.0268438		Residual	Micrococcaceae	E	0.0513446	0.0134434		Fresh	Lachnospiraceae	F	0.163198	0.134993		Fresh	Alcaligenaceae	G	0.0755168	0.0105728		Residual	Veillonellaceae	H1	0.282832	0.143604		Fresh
	Mix	Brevibacteriaceae	A	0.0431081	NA		Residual	Staphylococcaceae	B	0.0158057	0.0100031		Fresh	Pseudonocardiaceae	C	0.105038	0.0225129		Fresh	Sanguibacteraceae	D	0.116977	0.0136904		Fresh	Paenibacillaceae	E	0.0479894	0.0275673		Residual	Butyricicoccaceae	F	0.161569	0.0470764		Residual	Erysipelatoclostridiaceae	G	0.0739869	0.0236866		Fresh	Streptococcaceae	H1	0.272633	0.0347853		Fresh
	Mix	Carnobacteriaceae	A	0.0431081	NA		Residual	Christensenellaceae	B	0.014949	0.00955399		Fresh	Sphingobacteriaceae	C	0.101394	0.0476108		Fresh	Enterococcaceae	D	0.110292	0.0198912		Fresh	Muribaculaceae	E	0.0399213	0.0399213		Mix	Alcaligenaceae	F	0.151068	NA		Mix	Kineosporiaceae	G	0.0680532	NA		Residual	Weeksellaceae	H1	0.267525	0.143204		Residual
	Mix	Comamonadaceae	A	0.0431081	NA		Residual	Erysipelatoclostridiaceae	B	0.0128754	0.00913899		Fresh	Comamonadaceae	C	0.0995293	0.0192017		Mix	Bifidobacteriaceae	D	0.0993049	NA		Mix	Dysgonomonadaceae	E	0.0384049	NA		Residual	Selenomonadaceae	F	0.145103	0.0101896		Residual	Microbacteriaceae	G	0.0659817	0.0245602		Residual	Xanthomonadaceae	H1	0.266692	0.185052		Residual
	Mix	Nocardiaceae	A	0.0431081	NA		Residual	Oxalobacteraceae	B	0.0117686	0.0064466		Fresh	Nocardiaceae	C	0.0900499	0.00867702		Mix	Lachnospiraceae	D	0.0993049	NA		Mix	Rhizobiaceae	E	0.0384049	NA		Fresh	Sanguibacteraceae	F	0.126796	0.0265339		Fresh	Pseudonocardiaceae	G	0.0624145	0.00443826		Mix	Chitinophagaceae	H1	0.264116	NA		Residual
	Fresh	Arcobacteraceae	A	0.0419053	0.0419053		Residual	Rhizobiaceae	B	0.0117169	0.00605042		Mix	Prevotellaceae	C	0.0802354	NA		Fresh	Saccharimonadales	D	0.0987598	0.0233919		Residual	Muribaculaceae	E	0.0352768	0.0246659		Residual	Rikenellaceae	F	0.12138	0.00915944		Residual	Weeksellaceae	G	0.0582689	0.0350009		Residual	Erysipelotrichaceae	H1	0.246369	0.0586093		Residual
	Fresh	Oscillospiraceae	A	0.0411293	0.0411293		Residual	Succinivibrionaceae	B	0.0109101	0.0109101		Residual	Xanthomonadaceae	C	0.0771726	0.0771726		Fresh	Beijerinckiaceae	D	0.0899306	0.0168224		Residual	Butyricicoccaceae	E	0.0306236	0.0117618		Residual	Xanthomonadaceae	F	0.118484	0.0706785		Fresh	Brevibacteriaceae	G	0.0581899	0.021159		Residual	Oscillospiraceae	H1	0.241022	0.184419		Mix
	Fresh	Rikenellaceae	A	0.0411293	0.0411293		Fresh	Rhodanobacteraceae	B	0.010381	0.0068812		Residual	Microbacteriaceae	C	0.0705872	0.0533617		Mix	Alcaligenaceae	D	0.0851185	NA		Residual	Microbacteriaceae	E	0.0291303	0.00404445		Residual	Veillonellaceae	F	0.116409	0.0255039		Mix	Clostridiaceae	G	0.0552933	NA		Mix	Peptostreptococcaceae	H1	0.234769	NA		Mix
	Fresh	Selenomonadaceae	A	0.0395772	0.0395772		Residual	Micrococcaceae	B	0.00934772	0.00934772		Residual	Erysipelatoclostridiaceae	C	0.0643197	0.0333259		Mix	Hymenobacteraceae	D	0.0638388	NA		Fresh	Acidaminococcaceae	E	0.0285152	0.0285152		Mix	Prevotellaceae	F	0.109868	NA		Residual	Moraxellaceae	G	0.0550274	0.0550274		Fresh	Rhodanobacteraceae	H1	0.23072	0.0918373		Fresh
	Mix	Beijerinckiaceae	A	0.0395158	NA		Fresh	Corynebacteriaceae	B	0.00902723	0.00902723		Residual	Micrococcaceae	C	0.0596299	0.01885		Fresh	Kineosporiaceae	D	0.0492611	0.00940197		Fresh	Carnobacteriaceae	E	0.0277499	0.0277499		Mix	Rhodanobacteraceae	F	0.109868	NA		Fresh	Prevotellaceae	G	0.0514011	0.0126748		Mix	Beijerinckiaceae	H1	0.2289	NA		Fresh
	Residual	Succinivibrionaceae	A	0.0367246	0.0157639		Residual	Pseudomonadaceae	B	0.00875085	0.00875085		Fresh	Corynebacteriaceae	C	0.0573684	0.0573684		Fresh	Myxococcaceae	D	0.0386855	0.0199863		Residual	Xanthomonadaceae	E	0.025612	0.025612		Fresh	Nocardiaceae	F	0.102834	0.0462554		Fresh	Peptostreptococcaceae	G	0.0463059	0.0281271		Fresh	env.OPS_17	H1	0.226873	0.0512561		Residual
	Residual	UCG-010	A	0.0350797	0.0200254		Residual	Yersiniaceae	B	0.0087281	0.0087281		Fresh	Sanguibacteraceae	C	0.0561288	0.0294307		Fresh	Lachnospiraceae	D	0.0372727	0.0209188		Fresh	Ruminococcaceae	E	0.0250125	0.00392426		Fresh	Yersiniaceae	F	0.0935901	0.0471187		Fresh	Rhodanobacteraceae	G	0.0428295	0.00397695		Residual	Selenomonadaceae	H1	0.22112	0.116419		Mix
	Residual	Christensenellaceae	A	0.0322413	0.00279073		Residual	Campylobacteraceae	B	0.00810135	0.00810135		Residual	Christensenellaceae	C	0.0560169	0.00169784		Fresh	Hymenobacteraceae	D	0.0343668	0.0182172		Fresh	Xanthomonadaceae	E	0.023783	0.0119188		Residual	Christensenellaceae	F	0.0909329	0.00609448		Mix	Caulobacteraceae	G	0.03828	NA		Fresh	Nocardiaceae	H1	0.218825	0.0892252		Mix
	Fresh	Moraxellaceae	A	0.0320785	0.0240489		Residual	Bifidobacteriaceae	B	0.00800076	0.00800076		Residual	[Eubacterium]_coprostanoligenes_group	C	0.0548387	0.0200806		Fresh	Brevibacteriaceae	D	0.0292911	0.0292911		Residual	Acidaminococcaceae	E	0.0229943	0.0229943		Mix	Clostridiaceae	F	0.0892673	NA		Residual	Succinivibrionaceae	G	0.0362929	0.0193777		Residual	Christensenellaceae	H1	0.203387	0.15538		Residual
	Fresh	Muribaculaceae	A	0.0294889	0.0294889		Residual	[Eubacterium]_coprostanoligenes_group	B	0.00711082	0.00444057		Mix	Rhodocyclaceae	C	0.0534902	NA		Fresh	Corynebacteriaceae	D	0.0258451	0.0258451		Fresh	Butyricicoccaceae	E	0.0220541	0.0152503		Residual	Erysipelatoclostridiaceae	F	0.0772796	0.0154189		Residual	Veillonellaceae	G	0.0348793	0.0157955		Fresh	Erysipelotrichaceae	H1	0.202826	0.113531		Mix
	Residual	Erysipelatoclostridiaceae	A	0.0289085	0.0148509		Fresh	Alcaligenaceae	B	0.00602508	0.00602508		Fresh	Hymenobacteraceae	C	0.0515401	0.0271095		Fresh	Aerococcaceae	D	0.0164382	0.0164382		Residual	Veillonellaceae	E	0.0181619	0.00908321		Fresh	Streptococcaceae	F	0.0734642	0.0392832		Residual	Rhizobiaceae	G	0.03269	0.00215669		Mix	Rhodobacteraceae	H1	0.193685	NA		Residual
	Residual	[Eubacterium]_coprostanoligenes_group	A	0.027424	0.0157219		Fresh	Peptostreptococcaceae	B	0.00601815	0.00601815		Residual	UCG-010	C	0.0433176	0.00832287		Fresh	Alcaligenaceae	D	0.0119793	0.0119793		Fresh	Planococcaceae	E	0.0180596	0.0180596		Fresh	Myxococcaceae	F	0.0721273	0.0259139		Fresh	Kineosporiaceae	G	0.0280962	0.016587		Fresh	Caulobacteraceae	H1	0.189657	0.106037		Mix
	Residual	Clostridia_UCG-014	A	0.0272852	0.00600611		Residual	Coriobacteriaceae	B	0.00581873	0.00581873		Fresh	Kineosporiaceae	C	0.0427211	0.0215421								Residual	Oscillospiraceae	E	0.016096	0.016096		Mix	Aerococcaceae	F	0.0686672	NA		Fresh	Streptococcaceae	G	0.0245712	0.00510544		Residual	Erysipelatoclostridiaceae	H1	0.184931	0.165375		Mix
	Fresh	UCG-010	A	0.0271608	0.0271608		Residual	Nocardiaceae	B	0.004712	0.004712		Residual	Pseudomonadaceae	C	0.0388962	0.0205344								Fresh	Weeksellaceae	E	0.0148153	0.00752191		Residual	Micrococcaceae	F	0.0665484	0.0379524		Residual	Micrococcaceae	G	0.0244618	0.0123974		Residual	Acidaminococcaceae	H1	0.175401	0.0985986		Mix
	Residual	Micrococcaceae	A	0.0269463	0.0156128		Residual	Sanguibacteraceae	B	0.00436405	0.00436405		Fresh	Beijerinckiaceae	C	0.0357981	0.0179387								Residual	Oxalobacteraceae	E	0.0147269	0.0147269		Residual	Acetobacteraceae	F	0.0658174	0.040306		Residual	Nocardiaceae	G	0.0243291	0.00787668		Residual	Moraxellaceae	H1	0.16983	0.13944		Fresh
	Residual	Pseudomonadaceae	A	0.0263522	0.0144835		Fresh	Butyricicoccaceae	B	0.00300907	0.00300907		Residual	Succinivibrionaceae	C	0.0333225	0.0175071								Fresh	Micrococcaceae	E	0.0142576	0.0142576		Residual	Coriobacteriaceae	F	0.0538368	0.0124952		Residual	Oxalobacteraceae	G	0.0233984	0.0149549		Mix	Kineosporiaceae	H1	0.164338	NA		Mix
	Residual	Coriobacteriaceae	A	0.0261221	0.0130749		Fresh	Lachnospiraceae	B	0.00300907	0.00300907		Residual	Clostridia_UCG-014	C	0.0310517	0.0178604								Residual	Selenomonadaceae	E	0.0141939	0.00746377		Residual	Succinivibrionaceae	F	0.0509742	0.0138108		Residual	[Eubacterium]_coprostanoligenes_group	G	0.0231356	0.0152911		Mix	Nakamurellaceae	H1	0.1526	NA		Residual
	Fresh	Succinivibrionaceae	A	0.0232807	0.0232807		Fresh	Selenomonadaceae	B	0.00180544	0.00180544		Fresh	Myxococcaceae	C	0.0307625	0.00443684								Fresh	Sphingobacteriaceae	E	0.0106102	0.0106102		Fresh	Carnobacteriaceae	F	0.0505206	0.0271382		Fresh	Caulobacteraceae	G	0.0230151	0.00359784		Mix	Propionibacteriaceae	H1	0.1526	NA		Mix
	Residual	Campylobacteraceae	A	0.020988	0.0123649								Residual	Campylobacteraceae	C	0.0298514	0.0162275								Fresh	Bifidobacteriaceae	E	0.00979408	0.00979408		Fresh	Ruminococcaceae	F	0.0437309	0.0437309		Residual	Sphingobacteriaceae	G	0.0215554	0.0156654		Residual	Bifidobacteriaceae	H1	0.149981	0.149981		Residual
	Fresh	Coriobacteriaceae	A	0.0178486	0.0178486								Fresh	Rhodanobacteraceae	C	0.027666	0.0150192								Fresh	Christensenellaceae	E	0.00950507	0.00950507		Fresh	Brevibacteriaceae	F	0.0425473	0.0283987		Mix	Peptostreptococcaceae	G	0.0212666	NA		Residual	Sphingomonadaceae	H1	0.144753	0.0726205		Residual
	Fresh	Erysipelatoclostridiaceae	A	0.0170725	0.0170725								Residual	Nocardiaceae	C	0.0250289	0.0250289								Fresh	Rhizobiaceae	E	0.00950507	0.00950507		Residual	Rhizobiaceae	F	0.0391068	0.014726		Fresh	Erysipelotrichaceae	G	0.0197617	0.00988161		Fresh	Muribaculaceae	H1	0.143351	0.0635858		Fresh
	Fresh	Micrococcaceae	A	0.0170725	0.0170725								Fresh	Caulobacteraceae	C	0.0201211	0.00263509								Fresh	Comamonadaceae	E	0.00897791	0.00897791		Fresh	Rhodanobacteraceae	F	0.0382476	0.00204951		Residual	UCG-010	G	0.0191943	0.0116402		Residual	Ruminococcaceae	H1	0.141619	0.063489		Fresh
	Mix	Alcaligenaceae	A	0.0143694	NA								Residual	Coriobacteriaceae	C	0.0189006	0.00961198								Residual	Paenibacillaceae	E	0.00896419	0.00896419		Fresh	Beijerinckiaceae	F	0.0349531	0.0209068		Residual	Rhodanobacteraceae	G	0.018975	0.018975		Fresh	Aerococcaceae	H1	0.138228	0.0766542		Fresh
	Mix	Clostridiaceae	A	0.0143694	NA								Fresh	Clostridiaceae	C	0.0173397	0.00920501								Fresh	Oscillospiraceae	E	0.00855456	0.00855456		Residual	Sphingobacteriaceae	F	0.0316429	0.0316429		Fresh	Acetobacteraceae	G	0.0167474	0.0167474		Residual	Streptococcaceae	H1	0.135234	0.0687386		Residual
	Fresh	Clostridia_UCG-014	A	0.0116404	0.0116404								Residual	Weeksellaceae	C	0.0172849	0.009935								Residual	Weeksellaceae	E	0.00832389	0.00832389		Residual	Sanguibacteraceae	F	0.0294339	0.017989		Residual	Campylobacteraceae	G	0.0157836	0.00789181		Mix	Saccharimonadales	H1	0.134992	NA		Mix
	Mix	Rhodanobacteraceae	A	0.010777	NA								Fresh	Arcobacteraceae	C	0.0116172	0.0116172								Residual	Carnobacteriaceae	E	0.00768359	0.00768359		Fresh	Alcaligenaceae	F	0.0284254	0.00178592		Residual	Acidaminococcaceae	G	0.01518	0.01518		Mix	Arcobacteraceae	H1	0.123254	NA		Mix
	Fresh	[Eubacterium]_coprostanoligenes_group	A	0.00931229	0.00931229								Fresh	Alcaligenaceae	C	0.010584	0.00710782								Residual	Streptococcaceae	E	0.00712147	0.00359386		Residual	Weeksellaceae	F	0.0282392	0.0141445		Fresh	Carnobacteriaceae	G	0.013932	0.013932		Mix	Brevibacteriaceae	H1	0.117385	NA		Residual
	Fresh	Campylobacteraceae	A	0.00853626	0.00853626								Fresh	Rhodocyclaceae	C	0.0103263	0.0103263								Fresh	Bacteroidaceae	E	0.00693239	0.00362601		Mix	Streptococcaceae	F	0.0274669	NA		Residual	Paenibacillaceae	G	0.0131499	0.00695404		Mix	Hymenobacteraceae	H1	0.117385	NA		Fresh
	Fresh	Christensenellaceae	A	0.00853626	0.00853626								Fresh	Propionibacteriaceae	C	0.00893347	0.00893347								Residual	Campylobacteraceae	E	0.0068983	0.0068983		Fresh	Caulobacteraceae	F	0.0264241	0.00576421		Mix	Arcobacteraceae	G	0.01276	NA		Mix	Moraxellaceae	H1	0.105646	NA		Fresh
	Residual	Bifidobacteriaceae	A	0.00821128	0.00821128								Residual	Planococcaceae	C	0.00843668	0.00843668								Residual	Rikenellaceae	E	0.00678153	0.00388205		Fresh	Selenomonadaceae	F	0.0229537	0.0229537		Mix	Bacteroidaceae	G	0.01276	NA		Fresh	Pseudonocardiaceae	H1	0.105581	0.0658023		Fresh
	Residual	Paenibacillaceae	A	0.00761214	0.00453894								Residual	Pseudonocardiaceae	C	0.00730011	0.00730011								Fresh	Sanguibacteraceae	E	0.00665355	0.00665355		Fresh	Butyricicoccaceae	F	0.0205283	0.0109671		Mix	Ruminococcaceae	G	0.01276	NA		Fresh	Arcobacteraceae	H1	0.104667	0.0645335		Residual
	Fresh	Bifidobacteriaceae	A	0.00672491	0.00672491								Residual	Bifidobacteriaceae	C	0.00625723	0.00625723								Fresh	Veillonellaceae	E	0.00665355	0.00665355		Residual	[Eubacterium]_coprostanoligenes_group	F	0.01963	0.0100111		Residual	Christensenellaceae	G	0.0118237	0.0118237		Residual	Bacteroidaceae	H1	0.103928	0.0732336		Mix
	Fresh	Weeksellaceae	A	0.00646663	0.0034219								Residual	Rhizobiaceae	C	0.00625723	0.00625723								Fresh	Dysgonomonadaceae	E	0.00625055	0.00333786		Residual	Clostridia_UCG-014	F	0.0194725	0.0194725		Residual	Coriobacteriaceae	G	0.0117859	0.00357073		Mix	Flavobacteriaceae	H1	0.099777	NA		Mix
	Fresh	Planococcaceae	A	0.00620819	0.00620819								Fresh	Aerococcaceae	C	0.00458947	0.00458947								Residual	Coriobacteriaceae	E	0.00613182	0.00613182		Residual	UCG-010	F	0.0193907	0.0107642		Residual	Clostridia_UCG-014	G	0.0110616	0.0110616		Fresh	Ruminococcaceae	H1	0.0979519	0.0291692		Residual
	Fresh	Propionibacteriaceae	A	0.00517301	0.00517301								Residual	Alcaligenaceae	C	0.00312862	0.00312862								Residual	Clostridia_UCG-014	E	0.00590342	0.00590342		Residual	Moraxellaceae	F	0.0185929	0.0185929		Residual	Comamonadaceae	G	0.0102472	0.0102472		Mix	Muribaculaceae	H1	0.0939077	NA		Fresh
	Fresh	Sanguibacteraceae	A	0.00488031	0.00488031																				Residual	Bacteroidaceae	E	0.00576269	0.00576269		Fresh	Kineosporiaceae	F	0.0179254	0.00926993		Fresh	Aerococcaceae	G	0.00887159	0.00509774		Fresh	Oscillospiraceae	H1	0.0904853	0.045697		Mix
	Fresh	Carnobacteriaceae	A	0.00465571	0.00465571																				Fresh	Coriobacteriaceae	E	0.00475253	0.00475253		Fresh	Hymenobacteraceae	F	0.0173628	0.0173628		Fresh	Enterobacteriaceae	G	0.00882924	0.00882924		Fresh	Comamonadaceae	H1	0.0869924	0.0473896		Residual
	Residual	Xanthomonadaceae	A	0.00465233	0.00465233																				Residual	Erysipelatoclostridiaceae	E	0.00459155	0.00459155		Residual	Myxococcaceae	F	0.0158214	0.0158214		Residual	Staphylococcaceae	G	0.0086707	0.0086707		Residual	Microbacteriaceae	H1	0.0860163	0.0473391		Residual
	Residual	Sanguibacteraceae	A	0.0029077	0.0029077																				Residual	Bifidobacteriaceae	E	0.00393561	0.00393561		Fresh	Veillonellaceae	F	0.0156182	0.0156182		Fresh	Veillonellaceae	G	0.00784822	0.00784822		Residual	Arcobacteraceae	H1	0.0846935	0.052719		Fresh
	Fresh	Nocardiaceae	A	0.00244015	0.00244015																				Residual	Paludibacteraceae	E	0.00383239	0.00383239		Fresh	Micrococcaceae	F	0.0137722	0.0137722		Fresh	Arcobacteraceae	G	0.00597086	0.00597086		Fresh	Moraxellaceae	H1	0.0839727	0.0735245		Mix
																									Residual	Dysgonomonadaceae	E	0.0032015	0.0032015		Fresh	Muribaculaceae	F	0.0137722	0.0137722		Fresh	Butyricicoccaceae	G	0.00588616	0.00588616		Mix	Bifidobacteriaceae	H1	0.0821693	NA		Fresh
																									Residual	Succinivibrionaceae	E	0.00306591	0.00306591		Residual	Nocardiaceae	F	0.0121703	0.0121703		Residual	Sanguibacteraceae	G	0.00551772	0.00551772		Fresh	Rikenellaceae	H1	0.0807537	0.0657967		Residual
																									Residual	UCG-010	E	0.00306591	0.00306591		Fresh	Acidaminococcaceae	F	0.0103292	0.0103292		Fresh	Myxococcaceae	G	0.00298543	0.00298543		Fresh	Bifidobacteriaceae	H1	0.0799485	0.0799485		Mix
																									Residual	[Eubacterium]_coprostanoligenes_group	E	0.00229943	0.00229943		Residual	Campylobacteraceae	F	0.00991621	0.00991621		Fresh	Erysipelatoclostridiaceae	G	0.00294308	0.00294308		Mix	Lachnospiraceae	H1	0.0763	NA		Mix
																															Fresh	Pseudonocardiaceae	F	0.00976658	0.00976658		Residual	Acetobacteraceae	G	0.00263371	0.00263371		Fresh	Acidaminococcaceae	H1	0.0742458	0.0316848		Fresh
																															Fresh	Campylobacteraceae	F	0.00832969	0.00832969		Residual	Bacteroidaceae	G	0.00263371	0.00263371		Mix	Ruminococcaceae	H1	0.0645616	NA		Residual
																															Residual	Yersiniaceae	F	0.00786989	0.00786989								Residual	Butyricicoccaceae	H1	0.0615825	0.0446847		Mix
																															Fresh	Christensenellaceae	F	0.00728848	0.00728848								Residual	[Eubacterium]_coprostanoligenes_group	H1	0.0606428	0.0535499		Fresh
																															Fresh	Moraxellaceae	F	0.00573842	0.00573842								Fresh	Nakamurellaceae	H1	0.0597056	0.034446		Residual
																															Residual	Alcaligenaceae	F	0.0036511	0.0036511								Fresh	Alcaligenaceae	H1	0.0588059	0.0142926		Mix
																															Residual	Bacteroidaceae	F	0.00349773	0.00349773								Mix	Intrasporangiaceae	H1	0.0586923	NA		Fresh
																															Fresh	Arcobacteraceae	F	0.00312363	0.00312363								Residual	Campylobacteraceae	H1	0.0572142	0.0419584		Residual
																																											Residual	UCG-010	H1	0.052646	0.052646		Residual
																																											Residual	Planococcaceae	H1	0.0484943	0.0379789		Mix
																																											Fresh	Beijerinckiaceae	H1	0.048118	0.033763		Fresh
																																											Mix	Butyricicoccaceae	H1	0.0469539	NA		Mix
																																											Fresh	Planococcaceae	H1	0.0381589	0.020813		Mix
																																											Residual	Sphingobacteriaceae	H1	0.0378785	0.0210101		Residual
																																											Residual	Rhizobiaceae	H1	0.0372087	0.0229097		Fresh
																																											Fresh	Kineosporiaceae	H1	0.0360208	0.0191354		Residual
																																											Mix	Aerococcaceae	H1	0.0352154	NA		Residual
																																											Mix	Sulfurospirillaceae	H1	0.0352154	NA		Fresh
																																											Fresh	Erysipelatoclostridiaceae	H1	0.0337846	0.0237324		Fresh
																																											Residual	Staphylococcaceae	H1	0.0333103	0.0176371		Residual
																																											Fresh	Butyricicoccaceae	H1	0.0328937	0.0167765		Fresh
																																											Fresh	Paludibacteraceae	H1	0.0321692	0.0174096		Mix
																																											Fresh	Rhodobacteraceae	H1	0.0319414	0.0188417		Residual
																																											Fresh	Christensenellaceae	H1	0.0307803	0.0176656		Fresh
																																											Residual	Clostridia_UCG-014	H1	0.0294818	0.0294818		Mix
																																											Mix	Dysgonomonadaceae	H1	0.0293462	NA		Residual
																																											Residual	Sanguibacteraceae	H1	0.0283589	0.0144295		Fresh
																																											Fresh	[Eubacterium]_coprostanoligenes_group	H1	0.0276101	0.0216808		Residual
																																											Fresh	Saccharimonadales	H1	0.027417	0.0158986		Fresh
																																											Mix	[Eubacterium]_coprostanoligenes_group	H1	0.0234769	NA		Fresh
																																											Fresh	UCG-010	H1	0.0214541	0.0184271		Fresh
																																											Residual	Paenibacillaceae	H1	0.0211017	0.0111513		Fresh
																																											Fresh	Propionibacteriaceae	H1	0.019486	0.0106587		Residual
																																											Fresh	Flavobacteriaceae	H1	0.0183576	0.0183576		Residual
																																											Residual	Oxalobacteraceae	H1	0.0181429	0.0181429		Residual
																																											Fresh	Clostridia_UCG-014	H1	0.0174851	0.00877516		Residual
																																											Fresh	Chitinophagaceae	H1	0.0173377	0.0173377		Fresh
																																											Fresh	Enterococcaceae	H1	0.0166127	0.0166127		Residual
																																											Fresh	Succinivibrionaceae	H1	0.016539	0.0110024		Residual
																																											Residual	Succinivibrionaceae	H1	0.0158371	0.00797527		Mix
																																											Residual	Pseudomonadaceae	H1	0.013688	0.013688		Mix
																																											Fresh	Rhodocyclaceae	H1	0.0132583	0.0132583		Fresh
																																											Fresh	Sulfurospirillaceae	H1	0.0126832	0.0126832		Mix
																																											Fresh	Corynebacteriaceae	H1	0.0124595	0.0124595		Fresh
																																											Fresh	Campylobacteraceae	H1	0.0122384	0.0122384		Residual
																																											Residual	Coriobacteriaceae	H1	0.00846668	0.00846668		Fresh
																																											Residual	Enterococcaceae	H1	0.00725716	0.00725716		Residual
																																											Fresh	Neisseriaceae	H1	0.00713907	0.00713907		Residual
																																											Fresh	Saccharimonadaceae	H1	0.0061192	0.0061192		Residual
																																											Residual	Pseudonocardiaceae	H1	0.00604763	0.00604763		Fresh
																																											Residual	Caulobacteraceae	H1	0.00241905	0.00241905		Residual
																																																	Residual
																																																	Fresh
																																																	Fresh
																																																	Residual
																																																	Fresh
																																																	Residual
																																																	Residual
																																																	Residual
																																																	Fresh
																																																	Residual
																																																	Residual
																																																	Residual
																																																	Residual
[truncated: 29 more columns]

## Sheet: Bacterial genera by farm
Supplementary Data S1
Mean relative abundance (RA, %) ± standard error (SE) of bacterial genera at each sampling location (per farm)
	Sampling location	Genus	Farm	Mean RA	SE		Sampling location	Genus	Farm	Mean RA	SE		Sampling location	Genus	Farm	Mean RA	SE		Sampling location	Genus	Farm	Mean RA	SE		Sampling location	Genus	Farm	Mean RA	SE		Sampling location	Genus	Farm	Mean RA	SE		Sampling location	Genus	Farm	Mean RA	SE		Sampling location	Genus	Farm	Mean RA	SE		Sampling location
	Residual	Lactobacillus	A	72.17	11.07		Fresh	Lactobacillus	B	95.1	0.571		Residual	Weissella	C	39.8	3.39		Fresh	Lactobacillus	D	41.2	5.02		Residual	Lactobacillus	E	53.3	1.56		Fresh	Lactobacillus	F	44.6	7.66		Residual	Lactobacillus	G	80	2.75		Residual	Lactobacillus	H1	40.2	7.8		Residual
	Mix	Lactobacillus	A	63.51	NA		Residual	Lactobacillus	B	93.4	0.855		Fresh	Weissella	C	33.8	2.04		Mix	Lactobacillus	D	21.3	NA		Fresh	Lactobacillus	E	51.1	1.68		Residual	Lactobacillus	F	36	6.2		Fresh	Lactobacillus	G	71.4	1.23		Fresh	Lactobacillus	H1	36.4	2.1		Fresh
	Fresh	Lactobacillus	A	50.34	4.72		Mix	Lactobacillus	B	89.8	NA		Residual	Lactobacillus	C	28.4	3.49		Mix	Leuconostoc	D	16.8	NA		Mix	Lactobacillus	E	47.9	NA		Residual	Clostridium_sensu_stricto_1	F	19.6	5.52		Mix	Lactobacillus	G	47.5	NA		Residual	Weissella	H1	34.7	6.76		Residual
	Fresh	Weissella	A	37.74	7.75		Mix	Pantoea	B	3.27	NA		Fresh	Lactobacillus	C	28.1	0.498		Fresh	Prevotella	D	13.1	5.97		Fresh	Leuconostoc	E	26	0.619		Mix	Sphingomonas	F	19.6	NA		Mix	Weissella	G	14.2	NA		Mix	Pantoea	H1	14.9	NA		Mix
	Residual	Weissella	A	16.54	10.37		Fresh	Pantoea	B	1.81	0.614		Fresh	Leuconostoc	C	24.8	0.974		Mix	Pantoea	D	11.5	NA		Residual	Leuconostoc	E	19.6	1.95		Mix	Pantoea	F	18.3	NA		Fresh	Weissella	G	11.1	0.855		Fresh	Weissella	H1	12.7	6.22		Mix
	Mix	Pseudomonas	A	14.44	NA		Mix	Pseudomonas	B	1.34	NA		Residual	Leuconostoc	C	15.5	0.547		Mix	Pseudomonas	D	10.7	NA		Residual	Weissella	E	18.3	0.654		Residual	Leuconostoc	F	14.2	5.15		Residual	Weissella	G	8.3	0.544		Fresh	Pediococcus	H1	11.8	2.59		Mix
	Mix	Pantoea	A	6.16	NA		Residual	Clostridium_sensu_stricto_1	B	1.14	0.403		Mix	Pantoea	C	14.9	NA		Mix	Sphingomonas	D	6.59	NA		Fresh	Weissella	E	15.4	0.877		Mix	Pseudomonas	F	13.4	NA		Mix	Pantoea	G	7.55	NA		Mix	Pseudomonas	H1	11.3	NA		Mix
	Mix	Leuconostoc	A	4.3	NA		Residual	Prevotella	B	0.974	0.44		Mix	Weissella	C	14.2	NA		Fresh	Leuconostoc	D	5.2	0.513		Mix	Leuconostoc	E	10.8	NA		Fresh	Leuconostoc	F	12.3	3.96		Mix	Pseudomonas	G	6.03	NA		Mix	Chryseobacterium	H1	10.4	NA		Mix
	Fresh	Leuconostoc	A	2.85	0.63		Mix	Sphingomonas	B	0.915	NA		Mix	Sphingomonas	C	13.6	NA		Fresh	Pantoea	D	5.04	0.898		Mix	Prevotella	E	7.09	NA		Fresh	Pediococcus	F	9.49	2.01		Mix	Sphingomonas	G	4.12	NA		Mix	Sphingomonas	H1	8.55	NA		Fresh
	Mix	Sphingomonas	A	2.75	NA		Mix	Stenotrophomonas	B	0.83	NA		Mix	Lactobacillus	C	11.1	NA		Fresh	Acetobacter	D	4.87	1.73		Mix	Pantoea	E	6.42	NA		Fresh	Clostridium_sensu_stricto_1	F	8.68	7.29		Fresh	Leuconostoc	G	3.86	0.677		Mix	Stenotrophomonas	H1	6.69	NA		Mix
	Fresh	Acetobacter	A	2.21	0.44		Residual	Weissella	B	0.616	0.18		Mix	Pseudomonas	C	9.85	NA		Mix	Staphylococcus	D	4.86	NA		Mix	Weissella	E	5.6	NA		Mix	Lactobacillus	F	8.55	NA		Residual	Leuconostoc	G	3.83	0.409		Residual	Pediococcus	H1	6.33	2.62		Mix
	Residual	Clostridium_sensu_stricto_1	A	1.9	0.59		Fresh	Weissella	B	0.598	0.123		Mix	Leuconostoc	C	7.63	NA		Fresh	Pseudomonas	D	4.79	1.01		Mix	Sphingomonas	E	4.38	NA		Mix	Paenibacillus	F	7.13	NA		Mix	Leuconostoc	G	3.23	NA		Mix	Lactobacillus	H1	5.69	NA		Fresh
	Mix	Weissella	A	1.75	NA		Residual	Pediococcus	B	0.512	0.147		Mix	Staphylococcus	C	6.85	NA		Mix	Prevotella	D	4.38	NA		Mix	Pseudomonas	E	3.61	NA		Fresh	Pantoea	F	5.4	1.09		Fresh	Pediococcus	G	2.75	0.449		Fresh	Pantoea	H1	5.25	1.54		Residual
	Residual	Pediococcus	A	1.7	0.72		Fresh	Pediococcus	B	0.495	0.0704		Mix	Paenibacillus	C	4.08	NA		Mix	Lactococcus	D	4.02	NA		Residual	Clostridium_sensu_stricto_1	E	3.31	1.28		Residual	Terrisporobacter	F	5.26	1.08		Fresh	Pantoea	G	2.33	0.138		Mix	Curtobacterium	H1	4.45	NA		Fresh
	Fresh	Pediococcus	A	1.65	0.44		Mix	Weissella	B	0.495	NA		Residual	Prevotella	C	3.01	0.776		Fresh	Sphingomonas	D	3.55	0.454		Mix	Staphylococcus	E	2.78	NA		Mix	Staphylococcus	F	4.96	NA		Mix	Stenotrophomonas	G	2.16	NA		Residual	Acetobacter	H1	3.84	1.58		Fresh
	Mix	Paenibacillus	A	1.65	NA		Mix	Pediococcus	B	0.454	NA		Fresh	Pantoea	C	3	0.891		Fresh	Pediococcus	D	2.67	0.389		Fresh	Clostridium_sensu_stricto_1	E	2.07	1.59		Residual	Pediococcus	F	4.21	1.46		Fresh	Pseudomonas	G	1.85	0.109		Mix	Pediococcus	H1	3.84	NA		Residual
	Fresh	Clostridium_sensu_stricto_1	A	1.38	1.37		Mix	Chryseobacterium	B	0.437	NA		Mix	Stenotrophomonas	C	2.93	NA		Mix	Paenibacillus	D	2.31	NA		Mix	Stenotrophomonas	E	1.32	NA		Residual	Aerococcus	F	4.19	2.07		Mix	Rhodococcus	G	1.65	NA		Mix	Paenibacillus	H1	3.8	NA		Fresh
	Residual	Leuconostoc	A	1.21	0.79		Residual	Terrisporobacter	B	0.414	0.0969		Residual	Clostridium_sensu_stricto_1	C	2.76	0.453		Mix	Curtobacterium	D	2.27	NA		Mix	Acetobacter	E	1.26	NA		Fresh	Sphingomonas	F	4.05	0.702		Mix	Pediococcus	G	1.57	NA		Fresh	Pseudomonas	H1	3.74	0.971		Fresh
	Mix	Erwinia	A	1.01	NA		Mix	Paenibacillus	B	0.393	NA		Fresh	Pseudomonas	C	2.7	1.81		Fresh	Arcobacter	D	2	1.76		Mix	Curtobacterium	E	1.16	NA		Mix	Massilia	F	3.91	NA		Residual	Clostridium_sensu_stricto_1	G	1.45	0.241		Fresh	Chryseobacterium	H1	3.56	1.05		Residual
	Residual	Aerococcus	A	0.95	0.54		Mix	Massilia	B	0.362	NA		Mix	Massilia	C	2.67	NA		Mix	Weissella	D	1.99	NA		Mix	Paenibacillus	E	1.16	NA		Mix	Curtobacterium	F	2.85	NA		Mix	Allorhizobium-Neorhizobium-Pararhizobium-Rhizobium	G	1.41	NA		Residual	Leuconostoc	H1	3.26	0.39		Mix
	Residual	Terrisporobacter	A	0.81	0.17		Residual	Pantoea	B	0.345	0.0525		Mix	Curtobacterium	C	2.59	NA		Fresh	Bifidobacterium	D	1.84	0.281		Residual	Terrisporobacter	E	1.1	0.432		Residual	Weissella	F	2.83	0.93		Mix	Paenibacillus	G	1.41	NA		Mix	Staphylococcus	H1	2.99	NA		Mix
	Mix	Pediococcus	A	0.66	NA		Fresh	Leuconostoc	B	0.318	0.0604		Fresh	Sphingomonas	C	1.81	0.165		Fresh	Staphylococcus	D	1.44	0.266		Residual	Aerococcus	E	1.02	0.488		Mix	Pediococcus	F	2.47	NA		Fresh	Sphingomonas	G	1.36	0.105		Mix	Allorhizobium-Neorhizobium-Pararhizobium-Rhizobium	H1	2.81	NA		Fresh
	Residual	Prevotella	A	0.65	0.35		Fresh	Pseudomonas	B	0.262	0.0317		Mix	Chryseobacterium	C	1.25	NA		Mix	Chryseobacterium	D	1.25	NA		Fresh	Pediococcus	E	1.01	0.143		Mix	Stenotrophomonas	F	2.4	NA		Mix	Curtobacterium	G	1.32	NA		Fresh	Sphingomonas	H1	2.73	0.928		Mix
	Mix	Staphylococcus	A	0.65	NA		Fresh	Sphingomonas	B	0.259	0.0281		Mix	Rathayibacter	C	0.921	NA		Fresh	Lactococcus	D	1.24	0.148		Mix	Massilia	E	0.776	NA		Residual	Turicibacter	F	2.39	0.88		Residual	Pediococcus	G	1.29	0.247		Fresh	Leuconostoc	H1	2.72	0.754		Mix
	Fresh	Pantoea	A	0.61	0.19		Mix	Leuconostoc	B	0.251	NA		Mix	Erwinia	C	0.893	NA		Mix	Clostridium_sensu_stricto_1	D	1.18	NA		Mix	Clostridium_sensu_stricto_1	E	0.763	NA		Mix	Erwinia	F	2.34	NA		Mix	Chryseobacterium	G	1.12	NA		Residual	Clostridium_sensu_stricto_1	H1	2.43	0.833		Mix
	Mix	Lactococcus	A	0.6	NA		Mix	Curtobacterium	B	0.247	NA		Residual	Terrisporobacter	C	0.873	0.19		Fresh	Selenomonas	D	1.15	0.803		Fresh	Terrisporobacter	E	0.753	0.505		Residual	Romboutsia	F	2.32	0.841		Residual	Prevotella	G	1.12	0.572		Fresh	Acetobacter	H1	2.41	0.45		Mix
	Mix	Curtobacterium	A	0.55	NA		Residual	Leuconostoc	B	0.23	0.0515		Residual	Pediococcus	C	0.831	0.329		Mix	Allorhizobium-Neorhizobium-Pararhizobium-Rhizobium	D	1.13	NA		Residual	Pediococcus	E	0.722	0.0333		Mix	Leuconostoc	F	2.08	NA		Fresh	Stenotrophomonas	G	0.838	0.155		Fresh	Stenotrophomonas	H1	2.33	0.759		Fresh
	Fresh	Terrisporobacter	A	0.49	0.49		Mix	Pedobacter	B	0.227	NA		Residual	Lactococcus	C	0.818	0.107		Fresh	Paenibacillus	D	1.06	0.23		Fresh	Pantoea	E	0.719	0.219		Mix	Chryseobacterium	F	2.06	NA		Mix	Pedobacter	G	0.811	NA		Mix	Pedobacter	H1	2.16	NA		Fresh
	Mix	Stenotrophomonas	A	0.49	NA		Fresh	Stenotrophomonas	B	0.204	0.0184		Fresh	Pediococcus	C	0.815	0.0986		Fresh	Curtobacterium	D	1.05	0.19		Mix	Selenomonas	E	0.625	NA		Fresh	Pseudomonas	F	1.99	0.325		Mix	Massilia	G	0.798	NA		Fresh	Clostridium_sensu_stricto_1	H1	1.83	0.466		Residual
	Residual	Acetobacter	A	0.42	0.16		Residual	Acetobacter	B	0.19	0.146		Fresh	Staphylococcus	C	0.793	0.0791		Mix	Massilia	D	1.04	NA		Mix	Pediococcus	E	0.592	NA		Fresh	Terrisporobacter	F	1.94	1.64		Mix	Staphylococcus	G	0.772	NA		Mix	Clostridium_sensu_stricto_1	H1	1.83	NA		Fresh
	Mix	Massilia	A	0.34	NA		Fresh	Paenibacillus	B	0.186	0.0731		Mix	Allorhizobium-Neorhizobium-Pararhizobium-Rhizobium	C	0.751	NA		Mix	Serratia	D	0.968	NA		Mix	Propionibacterium	E	0.566	NA		Mix	Rhodococcus	F	1.84	NA		Mix	Erwinia	G	0.579	NA		Mix	Massilia	H1	1.58	NA		Mix
	Mix	Acetobacter	A	0.33	NA		Residual	Megasphaera	B	0.174	0.101		Mix	Saccharopolyspora	C	0.652	NA		Fresh	Clostridium_sensu_stricto_1	D	0.962	0.134		Fresh	Acetobacter	E	0.435	0.27		Fresh	Paenibacillus	F	1.38	0.477		Residual	Terrisporobacter	G	0.553	0.0862		Residual	Prevotella	H1	1.57	0.599		Mix
	Fresh	Aerococcus	A	0.32	0.26		Fresh	Acetobacter	B	0.172	0.132		Mix	Rhodococcus	C	0.638	NA		Fresh	Weissella	D	0.954	0.137		Fresh	Sphingomonas	E	0.383	0.199		Residual	Pantoea	F	1.35	0.407		Mix	Sanguibacter	G	0.504	NA		Fresh	Prevotella	H1	1.42	0.414		Mix
	Fresh	Corynebacterium	A	0.31	0.31		Residual	Romboutsia	B	0.152	0.0409		Residual	Megasphaera	C	0.632	0.26		Mix	Stenotrophomonas	D	0.865	NA		Mix	Erwinia	E	0.362	NA		Mix	Pedobacter	F	1.21	NA		Fresh	Rhodococcus	G	0.499	0.0306		Mix	Prevotella	H1	1.38	NA		Fresh
	Fresh	Prevotella	A	0.31	0.3		Fresh	Chryseobacterium	B	0.15	0.03		Residual	Corynebacterium	C	0.625	0.565		Mix	Pediococcus	D	0.791	NA		Residual	Romboutsia	E	0.321	0.125		Fresh	Staphylococcus	F	1.2	0.329		Fresh	Allorhizobium-Neorhizobium-Pararhizobium-Rhizobium	G	0.483	0.0278		Fresh	Curtobacterium	H1	1.21	0.383		Mix
	Residual	Corynebacterium	A	0.3	0.2		Mix	Prevotella	B	0.146	NA		Mix	Janthinobacterium	C	0.581	NA		Fresh	Chryseobacterium	D	0.67	0.139		Residual	Prevotella	E	0.304	0.19		Residual	Prevotella	F	1.16	0.0123		Fresh	Curtobacterium	G	0.465	0.0158		Fresh	Paenibacillus	H1	1.19	0.46		Fresh
	Residual	Acinetobacter	A	0.29	0.27		Mix	Rhodococcus	B	0.142	NA		Mix	Sanguibacter	C	0.581	NA		Fresh	Massilia	D	0.633	0.0997		Mix	Bifidobacterium	E	0.296	NA		Mix	Allorhizobium-Neorhizobium-Pararhizobium-Rhizobium	F	1.15	NA		Mix	Rathayibacter	G	0.447	NA		Mix	Sanguibacter	H1	1.05	NA		Fresh
	Residual	Muribaculaceae	A	0.2	0.08		Mix	Serratia	B	0.139	NA		Fresh	Acetobacter	C	0.558	0.0845		Mix	Carnobacterium	D	0.599	NA		Residual	Turicibacter	E	0.285	0.119		Residual	Sphingomonas	F	1.03	0.39		Fresh	Chryseobacterium	G	0.397	0.0261		Mix	Erwinia	H1	1.02	NA		Fresh
	Residual	Facklamia	A	0.19	0.08		Residual	Muribaculaceae	B	0.135	0.0265		Fresh	Stenotrophomonas	C	0.52	0.133		Fresh	Stenotrophomonas	D	0.546	0.0582		Mix	Chryseobacterium	E	0.276	NA		Fresh	Romboutsia	F	1.02	0.879		Fresh	Paenibacillus	G	0.382	0.0286		Mix	Bacteroides	H1	0.967	NA		Fresh
	Residual	Curtobacterium	A	0.17	0.15		Residual	Prevotellaceae_NK3B31_group	B	0.12	0.075		Mix	Lactococcus	C	0.496	NA		Fresh	Serratia	D	0.516	0.103		Residual	Pantoea	E	0.267	0.0209		Fresh	Turicibacter	F	0.958	0.823		Mix	Methylobacterium-Methylorubrum	G	0.381	NA		Fresh	Allorhizobium-Neorhizobium-Pararhizobium-Rhizobium	H1	0.966	0.322		Fresh
	Mix	Serratia	A	0.16	NA		Mix	Allorhizobium-Neorhizobium-Pararhizobium-Rhizobium	B	0.102	NA		Residual	Aerococcus	C	0.483	0.141		Mix	Selenomonas	D	0.51	NA		Mix	Rathayibacter	E	0.263	NA		Fresh	Curtobacterium	F	0.821	0.214		Residual	Pantoea	G	0.368	0.0605		Mix	Selenomonas	H1	0.961	NA		Residual
	Fresh	Sphingomonas	A	0.15	0.06		Residual	Subdoligranulum	B	0.0959	0.0494		Mix	Pedobacter	C	0.482	NA		Mix	Erwinia	D	0.458	NA		Fresh	Pseudomonas	E	0.261	0.174		Fresh	Massilia	F	0.799	0.219		Mix	Serratia	G	0.364	NA		Residual	Terrisporobacter	H1	0.915	0.316		Mix
	Residual	Pantoea	A	0.14	0.02		Residual	Anaerovibrio	B	0.0958	0.0428		Fresh	Paenibacillus	C	0.435	0.045		Mix	Rathayibacter	D	0.392	NA		Mix	Carnobacterium	E	0.25	NA		Mix	Serratia	F	0.663	NA		Mix	Verticiella	G	0.285	NA		Mix	Rhodococcus	H1	0.893	NA		Residual
	Residual	Bacteroides	A	0.12	0.1		Fresh	Curtobacterium	B	0.0882	0.00842		Residual	Acetobacter	C	0.431	0.305		Fresh	Megasphaera	D	0.377	0.0792		Fresh	Aerococcus	E	0.222	0.125		Fresh	Aerococcus	F	0.659	0.329		Fresh	Pedobacter	G	0.26	0.00531		Mix	env.OPS_17	H1	0.787	NA		Residual
	Residual	Coprococcus	A	0.12	0.05		Mix	Rathayibacter	B	0.0881	NA		Fresh	Curtobacterium	C	0.415	0.0206		Fresh	Carnobacterium	D	0.373	0.087		Residual	Corynebacterium	E	0.191	0.079		Fresh	Erwinia	F	0.65	0.121		Fresh	Staphylococcus	G	0.227	0.00418		Residual	Aerococcus	H1	0.765	0.108		Residual
	Residual	Blautia	A	0.12	0.07		Residual	Turicibacter	B	0.085	0.0464		Fresh	Lactococcus	C	0.415	0.0136		Mix	Paludibacter	D	0.37	NA		Fresh	Corynebacterium	E	0.166	0.118		Mix	Rathayibacter	F	0.609	NA		Residual	Aerococcus	G	0.222	0.0327		Fresh	Pedobacter	H1	0.721	0.252		Mix
	Residual	Subdoligranulum	A	0.12	0.05		Residual	Blautia	B	0.0825	0.0343		Mix	Carnobacterium	C	0.383	NA		Mix	Cloacibacterium	D	0.362	NA		Mix	Brevibacterium	E	0.164	NA		Mix	Hymenobacter	F	0.54	NA		Residual	Muribaculaceae	G	0.196	0.0762		Fresh	Staphylococcus	H1	0.717	0.223		Fresh
	Residual	Megasphaera	A	0.1	0.05		Mix	Erwinia	B	0.0745	NA		Residual	Muribaculaceae	C	0.378	0.0517		Fresh	Acinetobacter	D	0.361	0.123		Fresh	Romboutsia	E	0.16	0.142		Fresh	Stenotrophomonas	F	0.521	0.133		Fresh	Massilia	G	0.187	0.0106		Mix	Saccharopolyspora	H1	0.713	NA		Residual
	Residual	Psychrobacter	A	0.1	0.08		Residual	Phascolarctobacterium	B	0.0745	0.0266		Residual	Subdoligranulum	C	0.346	0.0571		Mix	Rhodococcus	D	0.333	NA		Fresh	Staphylococcus	E	0.16	0.0888		Mix	Brevundimonas	F	0.501	NA		Fresh	Sanguibacter	G	0.177	0.0122		Mix	Brevundimonas	H1	0.694	NA		Residual
	Fresh	Pseudomonas	A	0.1	0.06		Residual	Rikenellaceae_RC9_gut_group	B	0.072	0.0189		Residual	Blautia	C	0.329	0.0287		Fresh	Erwinia	D	0.317	0.07		Residual	Facklamia	E	0.15	0.0798		Mix	P3OB-42	F	0.501	NA		Fresh	Erwinia	G	0.172	0.0195		Fresh	Massilia	H1	0.685	0.213		Mix
	Fresh	Bacteroides	A	0.1	0.07		Mix	Luteibacter	B	0.0677	NA		Fresh	Massilia	C	0.324	0.0338		Mix	Pedobacter	D	0.281	NA		Fresh	Prevotella	E	0.146	0.0233		Fresh	Weissella	F	0.491	0.415		Fresh	Rathayibacter	G	0.163	0.0312		Mix	Dokdonella	H1	0.645	NA		Mix
	Fresh	Facklamia	A	0.1	0.1		Residual	Prevotellaceae_UCG-003	B	0.0675	0.0254		Mix	Frondihabitans	C	0.312	NA		Fresh	Pseudarcobacter	D	0.27	0.0673		Fresh	Turicibacter	E	0.145	0.118		Mix	Sanguibacter	F	0.486	NA		Mix	Saccharopolyspora	G	0.162	NA		Fresh	Megasphaera	H1	0.643	0.297		Fresh
	Mix	Frondihabitans	A	0.1	NA		Residual	Sphingomonas	B	0.0672	0.021		Residual	Anaerovibrio	C	0.303	0.121		Mix	Pseudarcobacter	D	0.266	NA		Mix	Sanguibacter	E	0.125	NA		Mix	Luteimonas	F	0.401	NA		Residual	Romboutsia	G	0.155	0.0361		Mix	Luteibacter	H1	0.62	NA		Residual
	Residual	Anaerovibrio	A	0.1	0.05		Residual	Psychrobacter	B	0.0644	0.00733		Mix	Kineococcus	C	0.284	NA		Fresh	Bacteroides	D	0.253	0.15		Fresh	Curtobacterium	E	0.119	0.05		Residual	Paenibacillus	F	0.341	0.251		Mix	Janthinobacterium	G	0.153	NA		Mix	Luteimonas	H1	0.607	NA		Residual
	Residual	Sphingomonas	A	0.09	0.06		Residual	Faecalibacterium	B	0.0626	0.0322		Mix	Pediococcus	C	0.269	NA		Mix	Sanguibacter	D	0.251	NA		Mix	Acinetobacter	E	0.118	NA		Fresh	Chryseobacterium	F	0.309	0.0722		Mix	Duganella	G	0.149	NA		Mix	Weissella	H1	0.601	NA		Residual
	Mix	Xanthomonas	A	0.08	NA		Residual	Stenotrophomonas	B	0.0579	0.0107		Residual	Prevotellaceae_NK3B31_group	C	0.267	0.141		Mix	Propionibacterium	D	0.237	NA		Mix	Schwartzia	E	0.118	NA		Fresh	Acetobacter	F	0.3	0.0367		Mix	Luteibacter	G	0.145	NA		Mix	Xanthomonas	H1	0.583	NA		Residual
	Residual	Rikenellaceae_RC9_gut_group	A	0.08	0.05		Mix	Staphylococcus	B	0.0542	NA		Mix	Methylobacterium-Methylorubrum	C	0.241	NA		Mix	Xylophilus	D	0.222	NA		Mix	Sphingobacterium	E	0.118	NA		Residual	Massilia	F	0.273	0.0332		Residual	Blautia	G	0.134	0.0748		Mix	Duganella	H1	0.558	NA		Fresh
	Fresh	Subdoligranulum	A	0.08	0.08		Fresh	Massilia	B	0.0501	0.0283		Residual	Alloprevotella	C	0.235	0.113		Mix	Frondihabitans	D	0.214	NA		Mix	Frondihabitans	E	0.112	NA		Mix	Aureimonas	F	0.27	NA		Residual	Sphingomonas	G	0.133	0.0273		Fresh	Terrisporobacter	H1	0.512	0.224		Fresh
	Residual	UCG-002	A	0.07	0.03		Residual	Coprococcus	B	0.0493	0.0247		Mix	Aureimonas	C	0.227	NA		Fresh	Pedobacter	D	0.201	0.0407		Mix	Luteibacter	E	0.112	NA		Residual	Intestinibacter	F	0.262	0.0879		Fresh	Serratia	G	0.131	0.0283		Residual	Muribaculaceae	H1	0.48	0.294		Mix
	Mix	Allorhizobium-Neorhizobium-Pararhizobium-Rhizobium	A	0.07	NA		Residual	UCG-002	B	0.0492	0.0268		Residual	Pantoea	C	0.186	0.0437		Fresh	Empedobacter	D	0.2	0.0976		Mix	Lactococcus	E	0.105	NA		Residual	Muribaculaceae	F	0.262	0.0378		Fresh	Clostridium_sensu_stricto_1	G	0.121	0.0538		Fresh	Xanthomonas	H1	0.468	0.269		Mix
	Mix	Sanguibacter	A	0.07	NA		Fresh	Allorhizobium-Neorhizobium-Pararhizobium-Rhizobium	B	0.0481	0.00874		Residual	Coprococcus	C	0.185	0.0136		Mix	Kineococcus	D	0.2	NA		Residual	Sphingomonas	E	0.104	0.027		Fresh	Allorhizobium-Neorhizobium-Pararhizobium-Rhizobium	F	0.252	0.074		Mix	Aureimonas	G	0.118	NA		Mix	Serratia	H1	0.465	NA		Fresh
	Residual	Faecalibacterium	A	0.07	0.02		Residual	Agathobacter	B	0.0477	0.0253		Mix	Clostridium_sensu_stricto_1	C	0.184	NA		Mix	Duganella	D	0.192	NA		Residual	Blautia	E	0.1	0.0309		Residual	Blautia	F	0.249	0.0424		Residual	Pseudomonas	G	0.116	0.0267		Fresh	Selenomonas	H1	0.442	0.0764		Fresh
	Mix	Chryseobacterium	A	0.07	NA		Fresh	Pedobacter	B	0.0475	0.0331		Mix	P3OB-42	C	0.184	NA		Fresh	Allorhizobium-Neorhizobium-Pararhizobium-Rhizobium	D	0.179	0.0311		Mix	P3OB-42	E	0.0987	NA		Mix	Kineococcus	F	0.247	NA		Residual	Turicibacter	G	0.115	0.0186		Mix	Leuconostoc	H1	0.409	NA		Residual
	Residual	Prevotellaceae_NK3B31_group	A	0.07	0.03		Residual	Aerococcus	B	0.047	0.0104		Residual	UCG-002	C	0.181	0.0327		Fresh	Terrisporobacter	D	0.17	0.0371		Mix	Rhodococcus	E	0.0987	NA		Residual	Streptococcus	F	0.245	0.14		Mix	Lactococcus	G	0.11	NA		Residual	Pantoea	H1	0.385	0.194		Mix
	Residual	Romboutsia	A	0.06	0.02		Residual	uncultured	B	0.0467	0.0238		Fresh	Chryseobacterium	C	0.172	0.0131		Fresh	Duganella	D	0.165	0.0308		Mix	Xylophilus	E	0.0921	NA		Mix	Methylobacterium-Methylorubrum	F	0.239	NA		Mix	Sphingobacterium	G	0.11	NA		Mix	Rathayibacter	H1	0.366	NA		Fresh
	Residual	Intestinibacter	A	0.06	0.02		Mix	Sphingobacterium	B	0.044	NA		Residual	Faecalibacterium	C	0.17	0.0236		Mix	Bacteroides	D	0.155	NA		Residual	Acetobacter	E	0.0876	0.0732		Mix	Janthinobacterium	F	0.216	NA		Residual	Prevotellaceae_UCG-003	G	0.109	0.0835		Fresh	Erwinia	H1	0.363	0.118		Fresh
	Residual	CAG-873	A	0.06	0.01		Mix	Sanguibacter	B	0.0406	NA		Mix	Verticiella	C	0.17	NA		Mix	Saccharimonadales	D	0.155	NA		Residual	Subdoligranulum	E	0.0868	0.0347		Residual	Coprococcus	F	0.208	0.0318		Mix	Luteimonas	G	0.101	NA		Mix	Acetobacter	H1	0.322	NA		Mix
	Residual	Prevotellaceae_UCG-003	A	0.06	0.02		Fresh	Sanguibacter	B	0.0399	0.00849		Fresh	Allorhizobium-Neorhizobium-Pararhizobium-Rhizobium	C	0.165	0.0125		Fresh	Solobacterium	D	0.149	0.0604		Residual	Moraxella	E	0.0841	0.0478		Fresh	Prevotella	F	0.206	0.132		Mix	Prevotella	G	0.101	NA		Fresh	Sanguibacter	H1	0.319	0.114		Residual
	Residual	Alloprevotella	A	0.05	0.03		Residual	Alloprevotella	B	0.0367	0.0147		Residual	Prevotellaceae_UCG-003	C	0.165	0.0588		Fresh	Rhodococcus	D	0.146	0.0101		Mix	Aerococcus	E	0.0789	NA		Residual	Staphylococcus	F	0.206	0.0955		Residual	Anaerovibrio	G	0.0917	0.0736		Mix	Janthinobacterium	H1	0.316	NA		Residual
	Fresh	Faecalibacterium	A	0.05	0.05		Residual	Intestinibacter	B	0.036	0.00698		Residual	Phascolarctobacterium	C	0.164	0.0333		Fresh	Prevotellaceae_UCG-004	D	0.145	0.0308		Mix	Janthinobacterium	E	0.0789	NA		Fresh	Pedobacter	F	0.205	0.0311		Residual	Stenotrophomonas	G	0.0902	0.0224		Mix	Verticiella	H1	0.31	NA		Residual
	Residual	Arcobacter	A	0.05	0.04		Fresh	Serratia	B	0.0354	0.0217		Residual	Sphingomonas	C	0.163	0.0203		Fresh	Cloacibacterium	D	0.143	0.0445		Residual	Psychrobacter	E	0.0764	0.00892		Mix	Xanthomonas	F	0.2	NA		Residual	UCG-002	G	0.0894	0.0691		Fresh	Bacteroides	H1	0.297	0.0873		Mix
	Fresh	Coprococcus	A	0.05	0.05		Mix	Verticiella	B	0.0339	NA		Residual	Rikenellaceae_RC9_gut_group	C	0.159	0.0477		Fresh	Acidaminococcus	D	0.139	0.0968		Mix	Pedobacter	E	0.0723	NA		Residual	Subdoligranulum	F	0.197	0.0404		Mix	Hymenobacter	G	0.0877	NA		Mix	Streptococcus	H1	0.285	NA		Fresh
	Residual	[Ruminococcus]_gauvreauii_group	A	0.05	0.01		Residual	Moraxella	B	0.0311	0.0156		Residual	Turicibacter	C	0.146	0.0437		Fresh	Paludibacter	D	0.135	0.0273		Mix	Prevotellaceae_UCG-004	E	0.0658	NA		Residual	Pseudomonas	F	0.189	0.0691		Residual	uncultured	G	0.0864	0.0546		Mix	Terrimonas	H1	0.279	NA		Fresh
	Residual	Turicibacter	A	0.05	0.02		Fresh	Prevotella	B	0.0305	0.00768		Residual	uncultured	C	0.141	0.0648		Mix	Methylobacterium-Methylorubrum	D	0.133	NA		Fresh	Psychrobacter	E	0.0631	0.0316		Residual	Phascolarctobacterium	F	0.183	0.0329		Residual	Rikenellaceae_RC9_gut_group	G	0.0857	0.0641		Mix	Lactococcus	H1	0.273	NA		Mix
	Fresh	Lactococcus	A	0.05	0.01		Fresh	Rhodococcus	B	0.0278	0.00443		Residual	Dialister	C	0.122	0.0361		Mix	P3OB-42	D	0.133	NA		Residual	Jeotgalicoccus	E	0.0594	0.0266		Mix	Verticiella	F	0.17	NA		Mix	Carnobacterium	G	0.0833	NA		Residual	Megasphaera	H1	0.272	0.139		Fresh
	Fresh	Paenibacillus	A	0.05	0.01		Residual	Pedobacter	B	0.0254	0.0131		Residual	Romboutsia	C	0.118	0.0178		Fresh	Luteibacter	D	0.125	0.0344		Mix	Bacteroides	E	0.0592	NA		Residual	Anaerovibrio	F	0.146	0.0104		Residual	Coprococcus	G	0.0815	0.0574		Residual	Rikenellaceae_RC9_gut_group	H1	0.268	0.188		Residual
	Fresh	Agathobacter	A	0.05	0.05		Mix	Luteimonas	B	0.0237	NA		Fresh	Rathayibacter	C	0.113	0.0201		Fresh	Sanguibacter	D	0.125	0.0142		Mix	Kineococcus	E	0.0592	NA		Residual	Erwinia	F	0.137	0.0709		Fresh	Methylobacterium-Methylorubrum	G	0.0797	0.0404		Mix	Shinella	H1	0.26	NA		Mix
	Fresh	Erwinia	A	0.05	0.03		Residual	Holdemanella	B	0.0232	0.0122		Fresh	Bifidobacterium	C	0.11	0.0909		Fresh	Neoscardovia	D	0.123	0.0592		Fresh	Acinetobacter	E	0.0586	0.0387		Fresh	Sanguibacter	F	0.131	0.0279		Fresh	Verticiella	G	0.0763	0.0107		Residual	Stenotrophomonas	H1	0.257	0.175		Residual
	Mix	Duganella	A	0.05	NA		Residual	Chryseobacterium	B	0.02	0.00235		Fresh	Duganella	C	0.108	0.0226		Mix	Janthinobacterium	D	0.118	NA		Residual	Intestinibacter	E	0.0538	0.0269		Fresh	Rathayibacter	F	0.129	0.0495		Residual	Alloprevotella	G	0.0749	0.0563		Mix	Terrisporobacter	H1	0.248	NA		Mix
	Fresh	Intestinibacter	A	0.05	0.05		Residual	Bacteroides	B	0.0197	0.0197		Fresh	Saccharopolyspora	C	0.106	0.0225		Fresh	Enterococcus	D	0.117	0.0201		Residual	Rothia	E	0.0514	0.0134		Fresh	Frondihabitans	F	0.124	0.0274		Residual	Solobacterium	G	0.0734	0.0464		Fresh	Duganella	H1	0.242	0.045		Fresh
	Mix	Brevibacterium	A	0.04	NA		Fresh	Clostridium_sensu_stricto_1	B	0.0183	0.00182		Residual	Moraxella	C	0.104	0.0521		Mix	Aureimonas	D	0.111	NA		Fresh	Paenibacillus	E	0.0482	0.0277		Mix	Luteibacter	F	0.123	NA		Mix	Kineococcus	G	0.0702	NA		Mix	Megasphaera	H1	0.242	NA		Residual
	Mix	Carnobacterium	A	0.04	NA		Residual	[Ruminococcus]_gauvreauii_group	B	0.0179	0.0101		Fresh	Pedobacter	C	0.0947	0.0549		Fresh	Frondihabitans	D	0.107	0.0123		Fresh	Facklamia	E	0.048	0.0276		Mix	Prevotella	F	0.123	NA		Fresh	Saccharopolyspora	G	0.063	0.00445		Mix	Methylobacterium-Methylorubrum	H1	0.242	NA		Mix
	Mix	Rhodococcus	A	0.04	NA		Fresh	Staphylococcus	B	0.0179	0.00123		Residual	Intestinibacter	C	0.0942	0.00495		Fresh	Dokdonella	D	0.105	0.105		Fresh	Massilia	E	0.0458	0.0458		Mix	Xylophilus	F	0.123	NA		Mix	Frondihabitans	G	0.0614	NA		Residual	Chryseobacterium	H1	0.241	0.123		Residual
	Fresh	Stenotrophomonas	A	0.04	0.03		Residual	Staphylococcus	B	0.0158	0.01		Residual	Agathobacter	C	0.0926	0.0137		Fresh	Saccharimonadales	D	0.105	0.0243		Residual	Staphylococcus	E	0.0443	0.0112		Residual	UCG-002	F	0.122	0.0225		Mix	Xanthomonas	G	0.0614	NA		Fresh	env.OPS_17	H1	0.232	0.0527		Residual
	Fresh	Arcobacter	A	0.04	0.04		Residual	dgA-11_gut_group	B	0.0155	0.00777		Residual	Staphylococcus	C	0.0924	0.0256		Mix	Bifidobacterium	D	0.103	NA		Fresh	Muribaculaceae	E	0.0401	0.0401		Residual	Solobacterium	F	0.114	0.00251		Residual	Catenibacterium	G	0.061	0.0204		Fresh	Rhodococcus	H1	0.224	0.0915		Fresh
	Fresh	Turicibacter	A	0.04	0.04		Residual	Facklamia	B	0.0153	0.0023		Fresh	Rhodococcus	C	0.0913	0.00843		Mix	Butyrivibrio	D	0.103	NA		Mix	Aureimonas	E	0.0395	NA		Residual	Curtobacterium	F	0.11	0.0724		Residual	Subdoligranulum	G	0.0596	0.0373		Fresh	Lactococcus	H1	0.219	0.00657		Mix
	Residual	Staphylococcus	A	0.04	0		Residual	Christensenellaceae_R-7_group	B	0.015	0.00958		Residual	Streptococcus	C	0.0911	0.0368		Fresh	Acidipropionibacterium	D	0.0995	0.0236		Mix	Dysgonomonas	E	0.0395	NA		Fresh	Rhodococcus	F	0.106	0.0481		Fresh	Janthinobacterium	G	0.0592	0.0105		Residual	Christensenellaceae_R-7_group	H1	0.205	0.156		Mix
	Mix	Methylobacterium-Methylorubrum	A	0.04	NA		Residual	Oribacterium	B	0.0149	0.00994		Mix	Prevotella	C	0.0851	NA		Fresh	Rathayibacter	D	0.0977	0.0538		Residual	Muribaculaceae	E	0.0353	0.0247		Residual	Megasphaera	F	0.105	0.0149		Fresh	Brevibacterium	G	0.0588	0.0214		Mix	Paracoccus	H1	0.205	NA		Fresh
	Fresh	Alloprevotella	A	0.04	0.04		Residual	Acinetobacter	B	0.0141	0.00765		Residual	[Ruminococcus]_gauvreauii_group	C	0.0846	0.0114		Fresh	Methylobacterium-Methylorubrum	D	0.0959	0.0177		Fresh	Blautia	E	0.0331	0.017		Residual	Rikenellaceae_RC9_gut_group	F	0.104	0.00337		Residual	Chryseobacterium	G	0.0584	0.0351		Residual	Prevotellaceae_UCG-003	H1	0.199	0.164		Mix
	Fresh	Anaerovibrio	A	0.04	0.04		Residual	Solobacterium	B	0.0139	0.00822		Residual	Solobacterium	C	0.08	0.0168		Mix	Verticiella	D	0.0887	NA		Fresh	Phascolarctobacterium	E	0.0286	0.0286		Mix	Clostridium_sensu_stricto_1	F	0.1	NA		Residual	Curtobacterium	G	0.0582	0.0182		Fresh	Brevundimonas	H1	0.194	0.109		Mix
	Fresh	Romboutsia	A	0.04	0.04		Residual	Lachnospira	B	0.0128	0.00759		Residual	Stenotrophomonas	C	0.0777	0.0777		Fresh	Janthinobacterium	D	0.0687	0.0345		Fresh	Carnobacterium	E	0.0278	0.0278		Residual	Stenotrophomonas	F	0.0994	0.0817		Mix	Clostridium_sensu_stricto_1	G	0.057	NA		Fresh	Luteimonas	H1	0.186	0.0521		Residual
	Fresh	Blautia	A	0.04	0.04		Residual	Shuttleworthia	B	0.0122	0.00615		Residual	Shuttleworthia	C	0.0706	0.0117		Mix	Hymenobacter	D	0.0665	NA		Residual	Stenotrophomonas	E	0.0257	0.0257		Residual	Prevotellaceae_NK3B31_group	F	0.098	0.0122		Fresh	Luteimonas	G	0.0552	0.0035		Mix	Prevotellaceae_UCG-004	H1	0.186	NA		Fresh
	Residual	uncultured	A	0.04	0.02		Residual	Massilia	B	0.0118	0.00645		Residual	Oribacterium	C	0.0682	0.00839		Fresh	Turicibacter	D	0.0577	0.0302		Fresh	Subdoligranulum	E	0.0251	0.00391		Fresh	Serratia	F	0.0962	0.0484		Residual	Psychrobacter	G	0.0551	0.0551		Residual	UCG-004	H1	0.186	0.167		Residual
	Residual	Succinivibrio	A	0.04	0.02		Residual	Allorhizobium-Neorhizobium-Pararhizobium-Rhizobium	B	0.0117	0.00606		Fresh	Erwinia	C	0.068	0.068		Fresh	Kineococcus	D	0.0525	0.00981		Fresh	Stenotrophomonas	E	0.0239	0.012		Residual	uncultured	F	0.0953	0.0207		Residual	dgA-11_gut_group	G	0.054	0.0355		Residual	Phascolarctobacterium	H1	0.176	0.0992		Residual
	Residual	Dialister	A	0.04	0.01		Residual	Curtobacterium	B	0.0109	0.0109		Residual	UCG-008	C	0.066	0.0173		Fresh	Aureimonas	D	0.0507	0.0271		Residual	Phascolarctobacterium	E	0.023	0.023		Residual	Christensenellaceae_R-7_group	F	0.0915	0.00621		Fresh	Prevotella	G	0.0489	0.00981		Residual	UCG-002	H1	0.176	0.154		Fresh
	Residual	UCG-010	A	0.04	0.02		Residual	Succinivibrio	B	0.0109	0.0109		Residual	Holdemanella	C	0.0646	0.00891		Fresh	Propionibacterium	D	0.0504	0.0254		Residual	Curtobacterium	E	0.0215	0.0111		Fresh	Duganella	F	0.0853	0.0228		Fresh	Terrisporobacter	G	0.0467	0.0284		Mix	Kineococcus	H1	0.174	NA		Mix
	Fresh	[Ruminococcus]_gauvreauii_group	A	0.03	0.03		Residual	Dialister	B	0.0106	0.0106		Residual	NK4A214_group	C	0.0643	0.0113		Fresh	Luteimonas	D	0.0472	0.0238		Fresh	Intestinibacter	E	0.021	0.021		Residual	Lachnospiraceae_XPB1014_group	F	0.0827	0.0271		Residual	Prevotellaceae_NK3B31_group	G	0.0443	0.0312		Fresh	Luteibacter	H1	0.169	0.0849		Mix
	Residual	Christensenellaceae_R-7_group	A	0.03	0		Fresh	Luteibacter	B	0.0104	0.0069		Residual	Rothia	C	0.0601	0.019		Fresh	P3OB-42	D	0.0416	0.0214		Residual	Coprococcus	E	0.0201	0.0101		Residual	Lachnospiraceae_AC2044_group	F	0.0817	0.00177		Mix	Xylophilus	G	0.0439	NA		Residual	Coprococcus	H1	0.167	0.103		Residual
	Fresh	Staphylococcus	A	0.03	0.02		Residual	Rothia	B	0.00938	0.00938		Fresh	Corynebacterium	C	0.0579	0.0579		Fresh	Butyrivibrio	D	0.0396	0.022		Residual	Alloprevotella	E	0.0199	0.00626		Mix	Aerococcus	F	0.0771	NA		Fresh	Luteibacter	G	0.0433	0.00402		Mix	Nakamurella	H1	0.161	NA		Fresh
	Fresh	Megasphaera	A	0.03	0.03		Fresh	Corynebacterium	B	0.00905	0.00905		Fresh	Sanguibacter	C	0.0571	0.0301		Fresh	Schwartzia	D	0.0376	0.0376		Residual	Megasphaera	E	0.0182	0.0091		Mix	Sphingobacterium	F	0.0771	NA		Fresh	Duganella	G	0.0402	0.0402		Residual	Turicibacter	H1	0.16	0.0409		Mix
	Residual	UCG-008	A	0.03	0.02		Residual	Pseudomonas	B	0.00875	0.00875		Mix	Zoogloea	C	0.0567	NA		Fresh	Hymenobacter	D	0.0363	0.0191		Fresh	Kurthia	E	0.0181	0.0181		Fresh	Streptococcus	F	0.0754	0.0402		Mix	Brevundimonas	G	0.0395	NA		Fresh	Janthinobacterium	H1	0.158	0.0331		Residual
	Fresh	CAG-873	A	0.03	0.03		Residual	Serratia	B	0.00875	0.00875		Residual	Christensenellaceae_R-7_group	C	0.0565	0.00172		Fresh	Romboutsia	D	0.0358	0.0358		Fresh	Rathayibacter	E	0.018	0.018		Fresh	Intestinibacter	F	0.0744	0.0744		Fresh	Aureimonas	G	0.0387	0.00751		Mix	Sphingobacterium	H1	0.155	NA		Mix
	Residual	Solobacterium	A	0.03	0.01		Fresh	Duganella	B	0.00862	0.00862		Residual	Dorea	C	0.0556	0.0236		Fresh	Sphingobacterium	D	0.0328	0.0328		Residual	Erwinia	E	0.0164	0.0164		Fresh	P3OB-42	F	0.0743	0.0271		Residual	[Ruminococcus]_gauvreauii_group	G	0.0371	0.0116		Residual	Lachnospiraceae_XPB1014_group	H1	0.149	0.149		Fresh
	Residual	[Eubacterium]_coprostanoligenes_group	A	0.03	0.02		Residual	Campylobacter	B	0.00813	0.00813		Residual	[Eubacterium]_coprostanoligenes_group	C	0.0553	0.0203		Fresh	Brevibacterium	D	0.0307	0.0307		Fresh	Lachnospiraceae_XPB1014_group	E	0.0162	0.0162		Residual	Alloprevotella	F	0.0739	0.0145		Residual	Succinivibrio	G	0.0364	0.0194		Residual	Sphingomonas	H1	0.145	0.073		Residual
	Residual	Clostridia_UCG-014	A	0.03	0.01		Residual	Bifidobacterium	B	0.00802	0.00802		Residual	Lachnospira	C	0.0551	0.0237		Fresh	Xylophilus	D	0.0273	0.0273		Residual	Acinetobacter	E	0.015	0.00806		Residual	Holdemanella	F	0.0719	0.0126		Residual	NK4A214_group	G	0.0353	0.00467		Mix	Saccharimonadales	H1	0.143	NA		Residual
	Fresh	UCG-010	A	0.03	0.03		Residual	Dorea	B	0.00729	0.00729		Residual	Catenibacterium	C	0.0537	0.0281		Fresh	Corynebacterium	D	0.0271	0.0271		Fresh	Chryseobacterium	E	0.0149	0.00755		Fresh	Blautia	F	0.0712	0.0712		Fresh	Xylophilus	G	0.0347	0.0236		Fresh	Muribaculaceae	H1	0.141	0.0625		Fresh
	Residual	Rothia	A	0.03	0.02		Residual	[Eubacterium]_coprostanoligenes_group	B	0.00712	0.00445		Residual	Lachnospiraceae_AC2044_group	C	0.0534	0.0175		Fresh	Aerococcus	D	0.0179	0.0179		Residual	Faecalibacterium	E	0.0148	0.0148		Residual	Facklamia	F	0.0702	0.0285		Residual	Intestinibacter	G	0.0329	0.00939		Fresh	Turicibacter	H1	0.139	0.0915		Residual
	Residual	Holdemanella	A	0.03	0.01		Residual	UCG-004	B	0.00707	0.00382		Fresh	Hymenobacter	C	0.0525	0.0277		Fresh	Xanthomonas	D	0.0146	0.0146		Fresh	Rothia	E	0.0143	0.0143		Residual	UCG-008	F	0.0701	0.0275		Residual	Lachnospira	G	0.0316	0.0192		Mix	Arcobacter	H1	0.13	NA		Fresh
	Residual	Pseudomonas	A	0.03	0.01		Fresh	Romboutsia	B	0.00603	0.00603		Residual	dgA-11_gut_group	C	0.0517	0.02		Fresh	Verticiella	D	0.0127	0.0127		Residual	Anaerovibrio	E	0.0142	0.00747		Fresh	Xanthomonas	F	0.0672	0.0119		Residual	UCG-008	G	0.0301	0.0301		Mix	Brevibacterium	H1	0.124	NA		Mix
	Residual	Collinsella	A	0.03	0.01		Fresh	Verticiella	B	0.00603	0.00603		Residual	Facklamia	C	0.0447	0.00316								Fresh	Jeotgalicoccus	E	0.0134	0.0134		Residual	Rothia	F	0.067	0.0383		Residual	Allorhizobium-Neorhizobium-Pararhizobium-Rhizobium	G	0.0288	0.00303		Mix	Hymenobacter	H1	0.124	NA		Mix
	Residual	Catenibacterium	A	0.03	0.01		Residual	Catenibacterium	B	0.00583	0.00583		Residual	UCG-010	C	0.0437	0.00841								Fresh	Lachnospiraceae_AC2044_group	E	0.0134	0.0134		Residual	Acetobacter	F	0.0662	0.0405		Fresh	Kineococcus	G	0.0284	0.0168		Residual	Bifidobacterium	H1	0.123	0.123		Mix
	Fresh	Rikenellaceae_RC9_gut_group	A	0.03	0.03		Residual	Collinsella	B	0.00583	0.00583		Fresh	Kineococcus	C	0.0435	0.0219								Fresh	[Ruminococcus]_gauvreauii_group	E	0.0131	0.0131		Residual	[Ruminococcus]_gauvreauii_group	F	0.0651	0.0285		Residual	Lachnospiraceae_AC2044_group	G	0.0272	0.00549		Residual	dgA-11_gut_group	H1	0.119	0.108		Fresh
	Residual	Agathobacter	A	0.02	0.02		Fresh	Sphingobacterium	B	0.00522	0.00522		Residual	Pseudomonas	C	0.0392	0.0207								Residual	Lachnospiraceae_XPB1014_group	E	0.013	0.013		Residual	Catenibacterium	F	0.0627	0.0146		Residual	Faecalibacterium	G	0.0253	0.0253		Fresh	Aerococcus	H1	0.117	0.0728		Fresh
	Fresh	Succinivibrio	A	0.02	0.02		Residual	Lachnospiraceae_XPB1014_group	B	0.00471	0.00471		Fresh	Methylobacterium-Methylorubrum	C	0.0361	0.0181								Fresh	Solobacterium	E	0.0124	0.0124		Fresh	Coprococcus	F	0.0627	0.0368		Fresh	Lactococcus	G	0.0248	0.00516		Residual	Blautia	H1	0.117	0.0653		Fresh
	Residual	Dorea	A	0.02	0.01		Residual	Rhodococcus	B	0.00471	0.00471		Residual	CAG-873	C	0.0345	0.00782								Fresh	Sphingobacterium	E	0.0106	0.0106		Fresh	Janthinobacterium	F	0.0589	0.0102		Residual	Facklamia	G	0.0247	0.018		Residual	Anaerovibrio	H1	0.115	0.0581		Residual
	Residual	Moraxella	A	0.02	0.02		Residual	Fournierella	B	0.00438	0.00438		Residual	Succinivibrio	C	0.0336	0.0177								Fresh	Alloprevotella	E	0.0105	0.0105		Residual	Prevotellaceae_UCG-003	F	0.0583	0.0183		Residual	Rothia	G	0.0245	0.0124		Mix	Acinetobacter	H1	0.112	NA		Fresh
	Fresh	Holdemanella	A	0.02	0.02		Residual	Lachnospiraceae_AC2044_group	B	0.00438	0.00438		Fresh	Aureimonas	C	0.0334	0.0167								Residual	Holdemanella	E	0.0104	0.00627		Residual	Lachnospira	F	0.0567	0.00727		Residual	Rhodococcus	G	0.0244	0.00788		Fresh	Saccharopolyspora	H1	0.108	0.0672		Residual
	Fresh	UCG-002	A	0.02	0.02		Residual	Luteimonas	B	0.00438	0.00438		Residual	Clostridia_UCG-014	C	0.0313	0.018								Fresh	Bifidobacterium	E	0.00982	0.00982		Residual	Oribacterium	F	0.0567	0.0146		Residual	[Eubacterium]_coprostanoligenes_group	G	0.0232	0.0153		Residual	Selenomonas	H1	0.108	0.0606		Mix
	Residual	Lachnospiraceae_XPB1014_group	A	0.02	0.01		Residual	Sanguibacter	B	0.00438	0.00438		Fresh	P3OB-42	C	0.0312	0.00439								Residual	Janthinobacterium	E	0.00962	0.00962		Residual	Agathobacter	F	0.0558	0.0065		Fresh	Brevundimonas	G	0.0232	0.00364		Fresh	Arcobacter	H1	0.107	0.0662		Mix
	Residual	Campylobacter	A	0.02	0.01		Residual	UCG-008	B	0.00438	0.00438		Residual	Campylobacter	C	0.0301	0.0164								Fresh	Allorhizobium-Neorhizobium-Pararhizobium-Rhizobium	E	0.00954	0.00954		Residual	Collinsella	F	0.0542	0.0126		Fresh	Xanthomonas	G	0.0227	0.0117		Mix	Aureimonas	H1	0.105	NA		Residual
	Residual	Lachnospiraceae_AC2044_group	A	0.02	0		Fresh	Coprococcus	B	0.00302	0.00302		Residual	Fournierella	C	0.0292	0.00293								Fresh	Christensenellaceae_R-7_group	E	0.00954	0.00954		Fresh	Carnobacterium	F	0.0521	0.0281		Mix	Terrisporobacter	G	0.0219	NA		Mix	Flavobacterium	H1	0.105	NA		Fresh
	Fresh	Dialister	A	0.02	0.02		Fresh	Anaerovibrio	B	0.00181	0.00181		Fresh	Frondihabitans	C	0.0286	0.015								Residual	Solobacterium	E	0.00922	0.00479		Residual	Succinivibrio	F	0.0513	0.0139		Residual	Pedobacter	G	0.0216	0.0157		Residual	Bacteroides	H1	0.104	0.0735		Mix
	Fresh	NK4A214_group	A	0.02	0.02								Residual	Psychrobacter	C	0.0284	0.0156								Residual	Paenibacillus	E	0.00898	0.00898		Fresh	Aureimonas	F	0.0488	0.0105		Fresh	Turicibacter	G	0.0199	0.00997		Fresh	Rathayibacter	H1	0.104	0.053		Fresh
	Fresh	Collinsella	A	0.02	0.02								Fresh	Luteibacter	C	0.0279	0.0152								Fresh	UCG-002	E	0.00859	0.00859		Residual	Faecalibacterium	F	0.0466	0.0466		Residual	UCG-010	G	0.0192	0.0117		Residual	Streptococcus	H1	0.104	0.052		Fresh
	Fresh	Prevotellaceae_NK3B31_group	A	0.02	0.02								Residual	Rhodococcus	C	0.0252	0.0252								Residual	UCG-002	E	0.00844	0.00844		Residual	NK4A214_group	F	0.0448	0.0225		Residual	Holdemanella	G	0.0191	0.00358		Residual	Prevotellaceae_NK3B31_group	H1	0.102	0.0579		Fresh
	Residual	Jeotgalicoccus	A	0.02	0.01								Residual	Jeotgalicoccus	C	0.0227	0.0227								Residual	UCG-008	E	0.00843	0.00424		Fresh	Brevibacterium	F	0.0439	0.0295		Residual	Luteibacter	G	0.019	0.019		Mix	Muribaculaceae	H1	0.0992	NA		Residual
	Fresh	Psychrobacter	A	0.02	0.01								Fresh	Brevundimonas	C	0.0204	0.0026								Residual	Chryseobacterium	E	0.00834	0.00834		Fresh	Xylophilus	F	0.0434	0.0234		Residual	CAG-873	G	0.0177	0.00206		Fresh	Sphingobacterium	H1	0.0981	0.0654		Fresh
	Residual	NK4A214_group	A	0.02	0.01								Residual	Collinsella	C	0.0191	0.00969								Residual	Carnobacterium	E	0.0077	0.0077		Fresh	Luteibacter	F	0.0393	0.00227		Residual	Dialister	G	0.0177	0.00426		Mix	Prevotellaceae_NK3B31_group	H1	0.093	NA		Mix
	Fresh	Catenibacterium	A	0.02	0.02								Residual	Acinetobacter	C	0.0179	0.0179								Residual	NK4A214_group	E	0.00767	0.00767		Residual	Duganella	F	0.037	0.025		Residual	Megasphaera	G	0.0172	0.012		Mix	Xylophilus	H1	0.093	NA		Mix
	Fresh	Rothia	A	0.02	0.02								Fresh	Clostridium_sensu_stricto_1	C	0.0175	0.0093								Fresh	Oribacterium	E	0.00723	0.00413		Fresh	Methylobacterium-Methylorubrum	F	0.0361	0.0217		Residual	Duganella	G	0.0171	0.0171		Residual	Subdoligranulum	H1	0.0904	0.0304		Residual
	Residual	dgA-11_gut_group	A	0.02	0.01								Residual	Chryseobacterium	C	0.0174	0.01								Residual	Lactococcus	E	0.00713	0.0036		Residual	Allorhizobium-Neorhizobium-Pararhizobium-Rhizobium	F	0.0344	0.0192		Fresh	Acetobacter	G	0.0169	0.0169		Mix	Anaerovibrio	H1	0.0868	NA		Mix
	Fresh	dgA-11_gut_group	A	0.02	0.02								Fresh	Janthinobacterium	C	0.0131	0.0131								Residual	Dorea	E	0.00706	0.00706		Residual	Pedobacter	F	0.0319	0.0319		Fresh	Frondihabitans	G	0.0169	0.00944		Mix	Bifidobacterium	H1	0.0868	NA		Fresh
	Fresh	Solobacterium	A	0.02	0.02								Fresh	Pseudarcobacter	C	0.0117	0.0117								Fresh	Bacteroides	E	0.00696	0.00364		Mix	Lactococcus	F	0.0308	NA		Residual	Agathobacter	G	0.0166	0.0166		Residual	Curtobacterium	H1	0.0864	0.0475		Residual
	Fresh	Curtobacterium	A	0.02	0.02								Residual	UCG-004	C	0.0111	0.00558								Residual	Campylobacter	E	0.0069	0.0069		Mix	Weissella	F	0.0308	NA		Residual	Lachnospiraceae_XPB1014_group	G	0.0163	0.00959		Residual	Intestinibacter	H1	0.0862	0.0432		Fresh
	Residual	Lachnospira	A	0.01	0.01								Fresh	Verticiella	C	0.0107	0.00717								Residual	Rikenellaceae_RC9_gut_group	E	0.00679	0.00389		Residual	Sanguibacter	F	0.0296	0.0181		Residual	Campylobacter	G	0.0158	0.00791		Residual	Arcobacter	H1	0.085	0.0529		Mix
	Fresh	Acinetobacter	A	0.01	0.01								Fresh	Luteimonas	C	0.0106	0.0106								Fresh	Dorea	E	0.00668	0.00668		Fresh	Verticiella	F	0.0292	0.00195		Fresh	Sphingobacterium	G	0.0158	0.0158		Fresh	Subdoligranulum	H1	0.0843	0.0312		Mix
	Fresh	Prevotellaceae_UCG-003	A	0.01	0.01								Fresh	Zoogloea	C	0.0104	0.0104								Fresh	Megasphaera	E	0.00668	0.00668		Residual	Shuttleworthia	F	0.0277	0.00281		Residual	Phascolarctobacterium	G	0.0152	0.0152		Residual	Moraxella	H1	0.0837	0.0837		Residual
	Mix	Clostridium_sensu_stricto_1	A	0.01	NA								Fresh	Propionibacterium	C	0.00914	0.00914								Fresh	Sanguibacter	E	0.00668	0.00668		Fresh	Brevundimonas	F	0.0272	0.00606		Residual	Dorea	G	0.015	0.015		Fresh	Prevotellaceae_UCG-004	H1	0.0834	0.0214		Mix
	Mix	Verticiella	A	0.01	NA								Residual	Kurthia	C	0.0085	0.0085								Fresh	Janthinobacterium	E	0.00655	0.00655		Fresh	Anaerovibrio	F	0.0238	0.0238		Fresh	Carnobacterium	G	0.0141	0.0141		Mix	Frondihabitans	H1	0.0806	NA		Fresh
	Fresh	uncultured	A	0.01	0.01								Fresh	Sphingobacterium	C	0.00811	0.00811								Fresh	Dysgonomonas	E	0.00627	0.00335		Fresh	Faecalibacterium	F	0.0234	0.0234		Mix	Arcobacter	G	0.0132	NA		Fresh	Rikenellaceae_RC9_gut_group	H1	0.0751	0.06		Fresh
	Fresh	Jeotgalicoccus	A	0.01	0.01								Residual	Saccharopolyspora	C	0.00735	0.00735								Residual	Collinsella	E	0.00614	0.00614		Fresh	Subdoligranulum	F	0.0213	0.0213		Mix	Bacteroides	G	0.0132	NA		Mix	Aestuariimicrobium	H1	0.0744	NA		Mix
	Residual	Shuttleworthia	A	0.01	0.01								Residual	Allorhizobium-Neorhizobium-Pararhizobium-Rhizobium	C	0.0063	0.0063								Fresh	Coprococcus	E	0.00594	0.00594		Fresh	Prevotellaceae_UCG-003	F	0.0202	0.0202		Residual	Paenibacillus	G	0.0132	0.00697		Fresh	UCG-002	H1	0.0732	0.0433		Mix
	Residual	Oribacterium	A	0.01	0.01								Residual	Bifidobacterium	C	0.0063	0.0063								Residual	Clostridia_UCG-014	E	0.00591	0.00591		Residual	Xanthomonas	F	0.0199	0.0199		Mix	Subdoligranulum	G	0.0132	NA		Mix	Empedobacter	H1	0.0682	NA		Fresh
	Fresh	Clostridia_UCG-014	A	0.01	0.01								Residual	Lachnospiraceae_XPB1014_group	C	0.00586	0.00586								Residual	[Ruminococcus]_gauvreauii_group	E	0.00577	0.00577		Residual	[Eubacterium]_coprostanoligenes_group	F	0.0198	0.0101		Residual	UCG-004	G	0.0132	0.00829		Mix	Subdoligranulum	H1	0.0682	NA		Residual
	Mix	Luteibacter	A	0.01	NA								Fresh	Aerococcus	C	0.00463	0.00463								Residual	Bacteroides	E	0.00577	0.00577		Residual	Clostridia_UCG-014	F	0.0196	0.0196		Residual	Christensenellaceae_R-7_group	G	0.0119	0.0119		Residual	Facklamia	H1	0.0671	0.00964		Mix
	Fresh	Oribacterium	A	0.01	0.01								Fresh	Prevotella	C	0.00352	0.00352								Residual	Prevotellaceae_UCG-003	E	0.00577	0.00577		Residual	UCG-010	F	0.0195	0.0108		Residual	Collinsella	G	0.0118	0.00359		Residual	NK4A214_group	H1	0.0668	0.0361		Mix
	Fresh	Dorea	A	0.01	0.01								Residual	Verticiella	C	0.00315	0.00315								Residual	Fournierella	E	0.00558	0.00292		Residual	Psychrobacter	F	0.0187	0.0187		Residual	Clostridia_UCG-014	G	0.0111	0.0111		Fresh	Bifidobacterium	H1	0.0666	0.0666		Mix
	Fresh	Lachnospiraceae_XPB1014_group	A	0.01	0.01																				Residual	Prevotellaceae_NK3B31_group	E	0.00537	0.00537		Fresh	Kineococcus	F	0.0185	0.00959		Residual	Staphylococcus	G	0.0087	0.0087		Fresh	Dokdonella	H1	0.0663	0.0217		Fresh
	Fresh	[Eubacterium]_coprostanoligenes_group	A	0.01	0.01																				Residual	Massilia	E	0.00513	0.00513		Residual	Frondihabitans	F	0.0184	0.0184		Fresh	Megasphaera	G	0.00791	0.00791		Fresh	Phascolarctobacterium	H1	0.0628	0.037		Fresh
	Fresh	Campylobacter	A	0.01	0.01																				Residual	uncultured	E	0.00496	0.00263		Residual	Lactococcus	F	0.0184	0.0184		Residual	Rathayibacter	G	0.00791	0.00791		Mix	Arsenicicoccus	H1	0.062	NA		Mix
	Fresh	Christensenellaceae_R-7_group	A	0.01	0.01																				Fresh	UCG-008	E	0.00495	0.00495		Residual	dgA-11_gut_group	F	0.0179	0.00912		Residual	Massilia	G	0.00632	0.00632		Mix	Butyrivibrio	H1	0.062	NA		Residual
	Fresh	Lachnospira	A	0.01	0.01																				Fresh	Collinsella	E	0.00477	0.00477		Fresh	uncultured	F	0.0179	0.0102		Fresh	Arcobacter	G	0.00603	0.00603		Mix	Dialister	H1	0.062	NA		Mix
	Residual	Neoscardovia	A	0.01	0.01																				Residual	Catenibacterium	E	0.00459	0.00459		Fresh	Hymenobacter	F	0.0178	0.0178		Fresh	Facklamia	G	0.00593	0.00593		Residual	UCG-008	H1	0.062	0.045		Residual
	Residual	Paenibacillus	A	0.01	0																				Residual	Bifidobacterium	E	0.00394	0.00394		Residual	CAG-873	F	0.0168	0.00286		Residual	Sanguibacter	G	0.00554	0.00554		Residual	[Eubacterium]_coprostanoligenes_group	H1	0.061	0.0539		Mix
	Fresh	Shuttleworthia	A	0.01	0.01																				Residual	Lachnospira	E	0.00385	0.00385		Residual	P3OB-42	F	0.016	0.016		Residual	Aureimonas	G	0.00395	0.00395		Fresh	Nakamurella	H1	0.061	0.0352		Fresh
	Fresh	Bifidobacterium	A	0.01	0.01																				Residual	Paludibacter	E	0.00384	0.00384		Fresh	Megasphaera	F	0.0159	0.0159		Residual	Oribacterium	G	0.00369	0.00369		Fresh	Verticiella	H1	0.0601	0.0147		Fresh
	Fresh	Chryseobacterium	A	0.01	0																				Residual	Dysgonomonas	E	0.00321	0.00321		Residual	UCG-004	F	0.015	0.00783		Fresh	Aerococcus	G	0.00302	0.00302		Fresh	Streptococcus	H1	0.0596	0.0362		Mix
	Fresh	Kurthia	A	0.01	0.01																				Residual	Succinivibrio	E	0.00307	0.00307		Residual	Empedobacter	F	0.0147	0.0147		Fresh	P3OB-42	G	0.00302	0.00302		Residual	Campylobacter	H1	0.0576	0.0423		Mix
	Fresh	Lachnospiraceae_AC2044_group	A	0.01	0.01																				Residual	UCG-010	E	0.00307	0.00307		Fresh	Muribaculaceae	F	0.0143	0.0143		Fresh	Catenibacterium	G	0.00297	0.00297		Fresh	Coprococcus	H1	0.0575	0.0375		Fresh
	Fresh	UCG-008	A	0.01	0.01																				Residual	[Eubacterium]_coprostanoligenes_group	E	0.0023	0.0023		Fresh	Rothia	F	0.0143	0.0143		Residual	Acetobacter	G	0.00263	0.00263		Fresh	Romboutsia	H1	0.0567	0.0305		Mix
	Residual	Fournierella	A	0.01	0.01																										Residual	Chryseobacterium	F	0.0137	0.0137		Residual	Bacteroides	G	0.00263	0.00263		Fresh	Alloprevotella	H1	0.0564	0.0366		Residual
	Fresh	Propionibacterium	A	0.01	0.01																										Fresh	Luteimonas	F	0.0134	0.0134								Residual	Psychrobacter	H1	0.0564	0.0307		Residual
																															Residual	Dialister	F	0.0125	0.0125								Residual	UCG-010	H1	0.053	0.053		Residual
																															Residual	Rhodococcus	F	0.0123	0.0123								Residual	Romboutsia	H1	0.0527	0.0279		Mix
																															Fresh	Facklamia	F	0.0119	0.0119								Fresh	Blautia	H1	0.0522	0.0402		Mix
																															Fresh	Holdemanella	F	0.0117	0.0117								Fresh	Moraxella	H1	0.0497	0.0497		Fresh
																															Fresh	Lachnospiraceae_AC2044_group	F	0.0117	0.0117								Mix	Microlunatus	H1	0.0496	NA		Fresh
																															Fresh	Phascolarctobacterium	F	0.0107	0.0107								Fresh	Solobacterium	H1	0.0495	0.0314		Residual
																															Fresh	[Ruminococcus]_gauvreauii_group	F	0.0106	0.0106								Fresh	Methylobacterium-Methylorubrum	H1	0.0491	0.0345		Fresh
																															Fresh	Lachnospiraceae_XPB1014_group	F	0.0106	0.0106								Residual	Kurthia	H1	0.0487	0.0381		Residual
																															Fresh	Saccharopolyspora	F	0.01	0.01								Residual	Lachnospira	H1	0.0459	0.031		Residual
																															Residual	Campylobacter	F	0.00997	0.00997								Fresh	Butyrivibrio	H1	0.045	0.0127		Fresh
																															Fresh	Solobacterium	F	0.00957	0.00957								Residual	CAG-873	H1	0.0445	0.0445		Residual
																															Fresh	Campylobacter	F	0.0085	0.0085								Fresh	Anaerovibrio	H1	0.0431	0.0225		Fresh
																															Residual	Serratia	F	0.00791	0.00791								Fresh	Kurthia	H1	0.0389	0.0212		Residual
																															Fresh	Christensenellaceae_R-7_group	F	0.00744	0.00744								Residual	Pedobacter	H1	0.038	0.0211		Residual
																															Fresh	Jeotgalicoccus	F	0.00744	0.00744								Residual	Allorhizobium-Neorhizobium-Pararhizobium-Rhizobium	H1	0.0374	0.0231		Residual
																															Residual	Jeotgalicoccus	F	0.00623	0.00623								Mix	Aerococcus	H1	0.0372	NA		Residual
																															Residual	Dorea	F	0.00615	0.00615								Mix	Micropruina	H1	0.0372	NA		Residual
																															Residual	Rathayibacter	F	0.00615	0.00615								Mix	Sulfurospirillum	H1	0.0372	NA		Fresh
																															Fresh	Moraxella	F	0.00595	0.00595								Fresh	Kineococcus	H1	0.0368	0.0196		Residual
																															Residual	Aureimonas	F	0.00499	0.00499								Residual	uncultured	H1	0.0365	0.0156		Fresh
																															Residual	Verticiella	F	0.00368	0.00368								Fresh	Shinella	H1	0.0347	0.018		Residual
																															Residual	Bacteroides	F	0.00352	0.00352								Fresh	Aureimonas	H1	0.0342	0.0173		Fresh
																															Fresh	Arcobacter	F	0.00319	0.00319								Fresh	Agathobacter	H1	0.0338	0.0338		Mix
																																											Fresh	Prevotellaceae_UCG-003	H1	0.0333	0.0333		Fresh
																																											Fresh	Paludibacter	H1	0.0329	0.0178		Residual
																																											Fresh	Paracoccus	H1	0.0327	0.0193		Fresh
																																											Residual	Lactococcus	H1	0.032	0.0193		Mix
																																											Residual	Agathobacter	H1	0.0315	0.0315		Fresh
																																											Residual	Faecalibacterium	H1	0.0315	0.0315		Fresh
																																											Fresh	Christensenellaceae_R-7_group	H1	0.0314	0.018		Fresh
																																											Mix	Alloprevotella	H1	0.031	NA		Residual
																																											Mix	Dysgonomonas	H1	0.031	NA		Fresh
																																											Fresh	Frondihabitans	H1	0.0308	0.0177		Fresh
																																											Fresh	Xylophilus	H1	0.0308	0.0177		Residual
																																											Residual	Solobacterium	H1	0.0306	0.0153		Mix
																																											Residual	Acinetobacter	H1	0.0303	0.0303		Fresh
																																											Residual	Clostridia_UCG-014	H1	0.0297	0.0297		Fresh
																																											Fresh	Acinetobacter	H1	0.0285	0.0285		Residual
																																											Residual	Sanguibacter	H1	0.0285	0.0145		Residual
																																											Fresh	Intestinibacter	H1	0.0283	0.0142		Residual
																																											Fresh	[Eubacterium]_coprostanoligenes_group	H1	0.0282	0.0221		Fresh
																																											Fresh	Saccharimonadales	H1	0.028	0.0162		Residual
																																											Residual	Empedobacter	H1	0.0279	0.0279		Residual
																																											Residual	Neoscardovia	H1	0.0279	0.0279		Residual
																																											Fresh	UCG-004	H1	0.0271	0.0271		Mix
																																											Fresh	UCG-008	H1	0.0261	0.0163		Residual
																																											Mix	[Eubacterium]_coprostanoligenes_group	H1	0.0248	NA		Residual
																																											Mix	Sphingopyxis	H1	0.0248	NA		Residual
																																											Fresh	Facklamia	H1	0.024	0.0155		Residual
																																											Residual	Holdemanella	H1	0.0233	0.0149		Fresh
																																											Fresh	Schwartzia	H1	0.0222	0.0222		Fresh
																																											Fresh	UCG-010	H1	0.0219	0.0188		Fresh
																																											Residual	Paenibacillus	H1	0.0212	0.0112		Fresh
																																											Residual	Fournierella	H1	0.0202	0.0104		Residual
																																											Residual	Alloprevotella	H1	0.0194	0.0194		Mix
																																											Fresh	NK4A214_group	H1	0.019	0.019		Mix
																																											Fresh	Flavobacterium	H1	0.0187	0.0187		Mix
																																											Mix	Lachnospiraceae_XPB1014_group	H1	0.0186	NA		Fresh
																																											Fresh	uncultured	H1	0.0186	0.00749		Fresh
																																											Residual	Duganella	H1	0.0182	0.0182		Residual
																																											Fresh	Clostridia_UCG-014	H1	0.0178	0.00895		Residual
																																											Fresh	Lachnospira	H1	0.0177	0.0177		Fresh
																																											Fresh	Terrimonas	H1	0.0177	0.0177		Residual
																																											Residual	Jeotgalicoccus	H1	0.0176	0.0118		Residual
																																											Fresh	Enterococcus	H1	0.0169	0.0169		Residual
																																											Fresh	Succinivibrio	H1	0.0169	0.0112		Residual
																																											Residual	Staphylococcus	H1	0.0159	0.0159		Residual
																																											Residual	Succinivibrio	H1	0.0159	0.00801		Mix
																																											Fresh	Faecalibacterium	H1	0.0156	0.0156		Fresh
																																											Fresh	Neoscardovia	H1	0.0148	0.0148		Residual
																																											Fresh	Lachnospiraceae_XPB1014_group	H1	0.0146	0.0146		Residual
																																											Residual	Pseudomonas	H1	0.0138	0.0138		Residual
																																											Fresh	Prevotellaceae_NK3B31_group	H1	0.0137	0.00739		Residual
																																											Fresh	Zoogloea	H1	0.0135	0.0135		Fresh
																																											Fresh	Acidaminococcus	H1	0.013	0.00668		Mix
																																											Fresh	Sulfurospirillum	H1	0.013	0.013		Mix
																																											Fresh	Corynebacterium	H1	0.0127	0.0127		Residual
																																											Residual	Dialister	H1	0.0126	0.00652		Residual
																																											Fresh	Campylobacter	H1	0.0125	0.0125		Residual
																																											Residual	Luteimonas	H1	0.0117	0.0117		Fresh
																																											Fresh	Dialister	H1	0.0116	0.0116		Residual
																																											Residual	Collinsella	H1	0.00849	0.00849		Fresh
																																											Fresh	Sphingopyxis	H1	0.00743	0.00743		Residual
																																											Fresh	Tessaracoccus	H1	0.00743	0.00743		Residual
																																											Fresh	Catenibacterium	H1	0.0074	0.0074		Fresh
																																											Fresh	dgA-11_gut_group	H1	0.00729	0.00729		Fresh
																																											Fresh	Micropruina	H1	0.00729	0.00729		Residual
																																											Fresh	Psychrobacter	H1	0.00729	0.00729		Residual
																																											Fresh	Uruburuella	H1	0.00729	0.00729		Fresh
																																											Residual	Enterococcus	H1	0.00728	0.00728		Residual
																																											Fresh	Oribacterium	H1	0.00634	0.00634		Fresh
																																											Fresh	TM7a	H1	0.00625	0.00625		Residual
																																											Mix	uncultured	H1	0.0062	0.0062		Residual
																																											Residual	Saccharopolyspora	H1	0.00607	0.00607		Fresh
																																											Fresh	Aestuariimicrobium	H1	0.0052	0.0052		Fresh
																																											Fresh	CAG-873	H1	0.0052	0.0052		Residual
																																											Fresh	Holdemanella	H1	0.0052	0.0052		Fresh
																																											Residual	Shuttleworthia	H1	0.00485	0.00485		Residual
																																											Residual	Brevundimonas	H1	0.00243	0.00243		Residual
																																																	Residual
																																																	Residual
																																																	Fresh
																																																	Residual
																																																	Residual
																																																	Residual
																																																	Residual
																																																	Fresh
																																																	Residual
																																																	Fresh
																																																	Fresh
																																																	Residual
																																																	Residual
																																																	Residual
																																																	Fresh
																																																	Fresh
																																																	Residual
																																																	Residual
																																																	Residual
																																																	Residual
																																																	Residual
																																																	Residual
																																																	Fresh
																																																	Residual
																																																	Fresh
																																																	Fresh
																																																	Residual
																																																	Fresh
[truncated: 29 more columns]

## Sheet: Fungal phyla by location
Supplementary Data S1
Mean relative abundance (RA, %) ± standard error (SE) of fungal phyla at each sampling location across all farms
	Sampling location	Phylum	Mean RA	SE
	Residual	Ascomycota	87.5171	1.38362
	Fresh	Ascomycota	79.5635	1.57403
	Mix	Ascomycota	75.7476	2.34892
	Mix	Basidiomycota	24.1912	2.34637
	Fresh	Basidiomycota	20.3826	1.58007
	Residual	Basidiomycota	12.407	1.39025
	Residual	Mucoromycota	0.0758261	0.0351549
	Mix	Mucoromycota	0.0612176	0.0211819
	Fresh	Mucoromycota	0.0538699	0.0216312

## Sheet: Fungal familes by location
Supplementary Data S1
Mean relative abundance (RA, %) ± standard error (SE) of fungal families at each sampling location across all farms
	Sampling location	Family	Mean RA	SE
	Residual	Saccharomycetaceae	17.6201	4.88248
	Mix	Didymellaceae	15.3162	1.40516
	Mix	Pleosporaceae	14.8885	1.3141
	Residual	Dipodascaceae	14.5216	3.64381
	Fresh	Pleosporaceae	14.2216	0.770007
	Fresh	Didymellaceae	13.4999	0.873425
	Mix	Microdochiaceae	13.3311	1.94479
	Residual	Didymellaceae	12.7974	1.5291
	Fresh	Microdochiaceae	12.5973	1.33293
	Residual	Pleosporaceae	12.474	1.19837
	Mix	Cladosporiaceae	11.3258	0.661421
	Mix	Bulleribasidiaceae	10.9479	0.969228
	Residual	Microdochiaceae	9.68724	1.29008
	Fresh	Cladosporiaceae	9.46517	0.420348
	Fresh	Saccharomycetaceae	9.4197	2.4969
	Mix	Nectriaceae	8.11138	1.94505
	Fresh	Bulleribasidiaceae	8.03772	0.53922
	Fresh	Nectriaceae	6.95328	0.824269
	Mix	Sporidiobolaceae	6.50221	0.926263
	Residual	Cladosporiaceae	5.90536	0.626763
	Fresh	Dipodascaceae	5.28158	1.2817
	Residual	Trichosporonaceae	4.71608	0.970234
	Residual	Saccharomycetales_fam_Incertae_sedis	4.61637	1.37679
	Fresh	Sporidiobolaceae	4.48591	0.420371
	Residual	Bulleribasidiaceae	4.07499	0.475963
	Residual	Nectriaceae	3.8007	0.53167
	Fresh	Trichosporonaceae	3.61767	1.12091
	Mix	Aspergillaceae	3.03324	0.346891
	Mix	Saccharomycetaceae	2.92994	1.31504
	Mix	Rhynchogastremataceae	2.92163	0.354514
	Fresh	Aspergillaceae	2.60546	0.254334
	Mix	Dipodascaceae	2.51813	0.958348
	Fresh	Rhynchogastremataceae	2.29754	0.266654
	Residual	Sporidiobolaceae	1.78528	0.25254
	Residual	Aspergillaceae	1.57314	0.326215
	Fresh	Saccharomycetales_fam_Incertae_sedis	1.30088	0.330407
	Residual	Rhynchogastremataceae	1.21958	0.161075
	Mix	Wallemiaceae	1.20578	0.423524
	Residual	Pichiaceae	1.01358	0.231581
	Mix	Phaeosphaeriaceae	0.904245	0.248813
	Mix	Trichosporonaceae	0.896002	0.2826
	Fresh	Phaeosphaeriaceae	0.875785	0.136647
	Fresh	Wallemiaceae	0.855974	0.188309
	Residual	Phaeosphaeriaceae	0.804858	0.216918
	Residual	Trichomonascaceae	0.705427	0.194364
	Fresh	Trichomonascaceae	0.669429	0.199154
	Mix	Mrakiaceae	0.645187	0.116451
	Mix	Holtermanniales_fam_Incertae_sedis	0.627951	0.114623
	Residual	Diaporthaceae	0.608067	0.0981945
	Fresh	Diaporthaceae	0.607813	0.0691229
	Mix	Diaporthaceae	0.548702	0.0650887
	Mix	Mycosphaerellaceae	0.538786	0.17163
	Fresh	Mrakiaceae	0.45624	0.0545184
	Residual	Debaryomycetaceae	0.436114	0.109916
	Fresh	Holtermanniales_fam_Incertae_sedis	0.412072	0.0512853
	Mix	Debaryomycetaceae	0.398658	0.101116
	Fresh	Debaryomycetaceae	0.382387	0.067326
	Mix	Tremellaceae	0.375186	0.0733943
	Fresh	Pichiaceae	0.325238	0.0883652
	Mix	Bulleraceae	0.298437	0.048427
	Residual	Wallemiaceae	0.277565	0.0418699
	Fresh	Tremellaceae	0.273118	0.0368792
	Fresh	Mycosphaerellaceae	0.269429	0.0460052
	Mix	Aureobasidiaceae	0.265915	0.0836246
	Mix	Saccharomycetales_fam_Incertae_sedis	0.242502	0.0388947
	Residual	Mycosphaerellaceae	0.227889	0.068187
	Mix	Pichiaceae	0.196676	0.124005
	Fresh	Bulleraceae	0.19561	0.0207252
	Mix	Sclerotiniaceae	0.194857	0.0607419
	Residual	Mrakiaceae	0.170904	0.0307474
	Residual	Holtermanniales_fam_Incertae_sedis	0.162555	0.0319706
	Residual	Tremellaceae	0.152315	0.0304966
	Fresh	Aureobasidiaceae	0.149658	0.0114057
	Mix	Massarinaceae	0.122757	0.0151614
	Fresh	Massarinaceae	0.122017	0.0148258
	Mix	Leucosporidiaceae	0.119723	0.0167374
	Fresh	Sclerotiniaceae	0.117636	0.0171182
	Mix	Cystofilobasidiales_fam_Incertae_sedis	0.110595	0.0281879
	Mix	Phaffomycetaceae	0.104174	0.0270574
	Fresh	Phaffomycetaceae	0.0991993	0.017637
	Residual	Massarinaceae	0.0967049	0.0219186
	Fresh	Leucosporidiaceae	0.0930138	0.00966828
	Mix	Microascaceae	0.0925632	0.0624213
	Mix	Plectosphaerellaceae	0.0873757	0.0409076
	Residual	Aureobasidiaceae	0.0831505	0.0122082
	Residual	Bulleraceae	0.0809695	0.0156096
	Residual	Mucoraceae	0.0728923	0.0359405
	Residual	Phaffomycetaceae	0.0728773	0.0206178
	Fresh	Cystofilobasidiales_fam_Incertae_sedis	0.0717935	0.0144022
	Fresh	Plectosphaerellaceae	0.0616906	0.0170291
	Fresh	Mucoraceae	0.0458006	0.0222951
	Residual	Plectosphaerellaceae	0.0440946	0.0153377
	Residual	Leucosporidiaceae	0.0432163	0.00703119
	Residual	Sclerotiniaceae	0.043055	0.00728916
	Mix	Mucoraceae	0.0418265	0.0166386
	Mix	Trichomonascaceae	0.0353038	0.00963367
	Mix	Trichocomaceae	0.0331798	0.0147677
	Residual	Cystofilobasidiales_fam_Incertae_sedis	0.031634	0.00916697
	Mix	Clavicipitaceae	0.0299584	0.00844744
	Fresh	Trichocomaceae	0.0299485	0.00944081
	Fresh	Microascaceae	0.0263112	0.0109498
	Residual	Microascaceae	0.0241384	0.0119393
	Residual	Trichocomaceae	0.0233431	0.00940945
	Fresh	Clavicipitaceae	0.0232582	0.00431348
	Mix	Rhizopodaceae	0.0208047	0.00976036
	Fresh	Hypocreales_fam_Incertae_sedis	0.0109758	0.00393645
	Fresh	Ophiostomataceae	0.00983583	0.00356539
	Mix	Hypocreales_fam_Incertae_sedis	0.00944932	0.00421009
	Fresh	Rhizopodaceae	0.00929332	0.00294278
	Mix	Ophiostomataceae	0.0091986	0.00538165
	Residual	Clavicipitaceae	0.00898052	0.00318255
	Fresh	Myxotrichaceae	0.00857237	0.00203971
	Mix	Phaeotremellaceae	0.00855754	0.00222713
	Fresh	Onygenales_fam_Incertae_sedis	0.00831105	0.00223425
	Fresh	Phaeotremellaceae	0.00593747	0.00115608
	Residual	Ophiostomataceae	0.00583181	0.0030768
	Residual	Myxotrichaceae	0.00520902	0.00163655
	Mix	Onygenales_fam_Incertae_sedis	0.00511845	0.00244258
	Mix	Myxotrichaceae	0.00448809	0.00165979
	Residual	Rhizopodaceae	0.00439934	0.00221872
	Residual	Onygenales_fam_Incertae_sedis	0.0032975	0.00115955
	Residual	Hypocreales_fam_Incertae_sedis	0.00286172	0.00119547
	Residual	Phaeotremellaceae	0.00214272	0.000785467

## Sheet: Fungal genera by location
Supplementary Data S1
Mean relative abundance (RA, %) ± standard error (SE) of fungal genera at each sampling location across all farms
	Sampling location	Genus	Mean RA	SE
	Residual	Kazachstania	15.9373	5.00715
	Mix	Alternaria	15.8307	1.83456
	Fresh	Alternaria	14.9879	0.956213
	Mix	Neoascochyta	14.2731	1.42697
	Mix	Microdochium	13.9019	2.01968
	Residual	Dipodascus	13.6748	3.66066
	Fresh	Microdochium	13.1326	1.39229
	Residual	Alternaria	12.7459	1.23121
	Fresh	Neoascochyta	12.5332	0.868646
	Residual	Neoascochyta	11.9878	1.50748
	Mix	Cladosporium	11.8413	0.647618
	Residual	Microdochium	9.99081	1.33885
	Fresh	Cladosporium	9.88936	0.440987
	Fresh	Kazachstania	8.60328	2.66867
	Mix	Vishniacozyma	8.0851	0.587073
	Mix	Sporobolomyces	6.70014	0.934663
	Fresh	Vishniacozyma	6.22458	0.378909
	Residual	Cladosporium	6.08715	0.652138
	Fresh	Dipodascus	4.81234	1.28046
	Fresh	Sporobolomyces	4.63276	0.429491
	Mix	Gibberella	4.24553	0.767537
	Residual	Vishniacozyma	3.43452	0.389302
	Fresh	Gibberella	3.31989	0.396556
	Mix	Dioszegia	3.26961	0.581132
	Mix	Papiliotrema	3.00945	0.353062
	Residual	Diutina	2.65812	1.12561
	Fresh	Papiliotrema	2.37006	0.269304
	Mix	Dipodascus	2.29646	0.856293
	Residual	Gibberella	2.22134	0.364362
	Fresh	Dioszegia	2.11612	0.277844
	Mix	Aspergillus	2.10833	0.313519
	Residual	Candida	2.06343	0.842427
	Fresh	Aspergillus	1.91826	0.262189
	Residual	Sporobolomyces	1.83508	0.260486
	Residual	Saccharomyces	1.65094	0.772104
	Mix	Saccharomyces	1.64938	1.24299
	Mix	Kazachstania	1.52205	0.928766
	Residual	Apiotrichum	1.35897	0.571186
	Fresh	Saccharomyces	1.34661	0.548018
	Residual	Aspergillus	1.31142	0.320331
	Mix	Fusarium	1.28575	0.278362
	Residual	Papiliotrema	1.2538	0.165702
	Mix	Wallemia	1.2442	0.430975
	Fresh	unidentified	1.21515	0.445197
	Residual	unidentified	1.17962	0.320388
	Residual	Cutaneotrichosporon	1.12589	0.310845
	Fresh	Cutaneotrichosporon	1.11332	0.309269
	Fresh	Candida	1.1024	0.303039
	Fresh	Fusarium	1.08847	0.101987
	Residual	Pichia	1.03082	0.234705
	Residual	Saprochaete	0.911751	0.199307
	Mix	Parastagonospora	0.886249	0.329905
	Fresh	Wallemia	0.884264	0.192416
	Fresh	Parastagonospora	0.828584	0.153703
	Residual	Dioszegia	0.761215	0.144596
	Residual	Parastagonospora	0.750901	0.218718
	Residual	Wickerhamiella	0.714662	0.199431
	Fresh	Wickerhamiella	0.677092	0.205161
	Mix	Xeromyces	0.660929	0.274729
	Mix	Itersonilia	0.648023	0.117658
	Mix	Holtermanniella	0.646148	0.114482
	Fresh	Diaporthe	0.629937	0.0713626
	Residual	Diaporthe	0.623968	0.100987
	Residual	Fusarium	0.574963	0.0833286
	Mix	Diaporthe	0.568155	0.0681219
	Mix	Ramularia	0.510138	0.177238
	Fresh	Saprochaete	0.4822	0.0701001
	Fresh	Xeromyces	0.443802	0.097889
	Fresh	Itersonilia	0.443798	0.0565124
	Fresh	Holtermanniella	0.425363	0.0518482
	Mix	Bulleromyces	0.387446	0.0768231
	Mix	Penicillium	0.348117	0.0687414
	Mix	unidentified	0.347388	0.12313
	Fresh	Pichia	0.336297	0.0906101
	Fresh	Penicillium	0.332875	0.0483175
	Residual	Debaryomyces	0.314361	0.113648
	Mix	Bullera	0.308309	0.049129
	Residual	Issatchenkia	0.292883	0.197755
	Residual	Wallemia	0.285271	0.0428467
	Fresh	Bulleromyces	0.282504	0.0385872
	Mix	Aureobasidium	0.273469	0.083946
	Fresh	Ramularia	0.261611	0.0485439
	Mix	Hyphopichia	0.261327	0.0832617
	Fresh	Hyphopichia	0.2459	0.0532765
	Fresh	Diutina	0.242009	0.128607
	Residual	Ramularia	0.226215	0.0709513
	Mix	Saprochaete	0.225355	0.137961
	Mix	Candida	0.222089	0.0432433
	Fresh	Bullera	0.202744	0.021304
	Mix	Pichia	0.201996	0.12715
	Mix	Botrytis	0.200747	0.0609798
	Residual	Penicillium	0.193921	0.036294
	Fresh	Epicoccum	0.183074	0.0335524
	Fresh	Apiotrichum	0.172555	0.0373772
	Mix	Epicoccum	0.169362	0.0242004
	Residual	Holtermanniella	0.166932	0.0326861
	Residual	Bulleromyces	0.157107	0.0316735
	Fresh	Aureobasidium	0.155774	0.011652
	Mix	Debaryomyces	0.148382	0.0512278
	Fresh	Debaryomyces	0.146989	0.0254067
	Residual	Itersonilia	0.141534	0.0289357
	Mix	Cutaneotrichosporon	0.136778	0.0501155
	Residual	Hyphopichia	0.133021	0.0254691
	Mix	Stagonospora	0.128303	0.0157341
	Fresh	Stagonospora	0.126937	0.0153904
	Mix	Leucosporidium	0.123835	0.0172092
	Fresh	Botrytis	0.122109	0.0176928
	Mix	Mrakiella	0.114027	0.0293363
	Mix	Wickerhamomyces	0.109849	0.0281039
	Mix	Apiotrichum	0.109183	0.0452298
	Fresh	Wickerhamomyces	0.103539	0.0180526
	Residual	Epicoccum	0.10132	0.0409885
	Residual	Stagonospora	0.100216	0.0228083
	Mix	Pithoascus	0.0967249	0.065144
	Fresh	Leucosporidium	0.0958134	0.00982987
	Residual	Xeromyces	0.094473	0.0354525
	Residual	Aureobasidium	0.0858397	0.0127112
	Residual	Bullera	0.0834503	0.016062
	Residual	Wickerhamomyces	0.0753125	0.0216098
	Fresh	Mrakiella	0.0740549	0.0149493
	Residual	Mucor	0.0738291	0.0363153
	Mix	Monascus	0.0617736	0.0355375
	Mix	Neosetophoma	0.0565917	0.010765
	Fresh	Phaeosphaeria	0.0492687	0.00981436
	Mix	Zymoseptoria	0.0486707	0.0161321
	Fresh	Mucor	0.0472163	0.0226829
	Residual	Leucosporidium	0.0445879	0.00733709
	Residual	Botrytis	0.0444619	0.00753686
	Mix	Mucor	0.0441511	0.0172581
	Mix	Phaeosphaeria	0.0382026	0.00908099
	Fresh	Monascus	0.0379259	0.0136561
	Residual	Phaeosphaeria	0.0365973	0.00907058
	Fresh	Neosetophoma	0.0355576	0.00651841
	Mix	Thermomyces	0.0346775	0.0154466
	Residual	Tausonia	0.0345763	0.0198758
	Residual	Mrakiella	0.0325889	0.00955424
	Fresh	Thermomyces	0.0313179	0.00985599
	Mix	Claviceps	0.0307785	0.0086634
	Mix	Diutina	0.0299063	0.0106796
	Fresh	Tausonia	0.02885	0.00868955
	Mix	Gibellulopsis	0.0285271	0.0118706
	Residual	Neosetophoma	0.0280844	0.00623948
	Fresh	Pithoascus	0.0277519	0.0116246
	Fresh	Piniphoma	0.0269516	0.01111
	Residual	Monascus	0.025761	0.0137094
	Mix	Stemphylium	0.0254291	0.00502595
	Residual	Pithoascus	0.0252488	0.0125387
	Residual	Thermomyces	0.0242816	0.009799
	Mix	Trichomonascus	0.0241026	0.00980353
	Fresh	Claviceps	0.0240515	0.00449275
	Fresh	Stemphylium	0.0240107	0.00371506
	Mix	Piniphoma	0.0236544	0.0102183
	Mix	Rhizopus	0.0215479	0.0101282
	Fresh	Zymoseptoria	0.0213279	0.0045972
	Fresh	Issatchenkia	0.0206756	0.00584991
	Fresh	Gibellulopsis	0.0199106	0.00583333
	Mix	Tausonia	0.0195282	0.00700222
	Residual	Geotrichum	0.0172801	0.00682769
	Residual	Gibellulopsis	0.0169672	0.00638998
	Residual	Stemphylium	0.0153636	0.00646649
	Mix	Issatchenkia	0.0152513	0.00650393
	Fresh	Trichomonascus	0.0150281	0.00306776
	Fresh	Geotrichum	0.0134571	0.00487614
	Mix	Wickerhamiella	0.0124113	0.00538141
	Fresh	Acremonium	0.0113656	0.00405798
	Residual	Piniphoma	0.0104196	0.00278598
	Fresh	Cornuvesica	0.0102928	0.00377823
	Mix	Acremonium	0.0097875	0.00435367
	Residual	Trichomonascus	0.00974006	0.00381254
	Fresh	Rhizopus	0.00963289	0.00306642
	Residual	Zymoseptoria	0.00959918	0.0032966
	Mix	Cornuvesica	0.00956906	0.00566581
	Fresh	Oidiodendron	0.0093035	0.00226817
	Residual	Claviceps	0.00929142	0.00330309
	Mix	Gelidatrema	0.0087505	0.002274
	Fresh	Chrysosporium	0.00864663	0.00233209
	Residual	Cornuvesica	0.00610311	0.00324166
	Fresh	Gelidatrema	0.00608361	0.00117863
	Residual	Oidiodendron	0.00537077	0.00168842
	Mix	Chrysosporium	0.00528205	0.0025167
	Mix	Oidiodendron	0.00466832	0.0017369
	Residual	Rhizopus	0.00456658	0.00229415
	Mix	Geotrichum	0.00403571	0.00342565
	Residual	Chrysosporium	0.00339366	0.00119617
	Residual	Acremonium	0.00293183	0.00123164
	Residual	Gelidatrema	0.00219805	0.000806422

## Sheet: Fungal phyla by farm
Supplementary Data S1
Mean relative abundance (RA, %) ± standard error (SE) of fungal phyla at each sampling location (per farm)
	Sampling location	Phylum	Farm	Mean RA	SE		Sampling location	Phylum	Farm	Mean RA	SE		Sampling location	Phylum	Farm	Mean RA	SE		Sampling location	Phylum	Farm	Mean RA	SE		Sampling location	Phylum	Farm	Mean RA	SE		Sampling location	Phylum	Farm	Mean RA	SE		Sampling location	Phylum	Farm	Mean RA	SE		Sampling location	Phylum	Farm	Mean RA	SE		Sampling location
	Fresh	Ascomycota	A	84.7	2.49933		Fresh	Ascomycota	B	93.9875	0.514191		Fresh	Ascomycota	C	75.9962	1.20368		Fresh	Ascomycota	D	76.7648	1.71007		Fresh	Ascomycota	E	86.7654	3.03753		Fresh	Ascomycota	F	65.887	0.649621		Fresh	Ascomycota	G	89.1827	0.471175		Fresh	Ascomycota	H1	85.5156	1.20034		Fresh
	Mix	Ascomycota	A	70.1416	NA		Mix	Ascomycota	B	92.8611	NA		Mix	Ascomycota	C	72.0253	NA		Mix	Ascomycota	D	73.1074	NA		Mix	Ascomycota	E	71.0711	NA		Mix	Ascomycota	F	65.7019	NA		Mix	Ascomycota	G	87.5632	NA		Mix	Ascomycota	H1	80.7561	NA		Mix
	Residual	Ascomycota	A	94.0649	1.84749		Residual	Ascomycota	B	98.9752	0.413299		Residual	Ascomycota	C	80.1178	4.72452		Fresh	Basidiomycota	D	23.1896	1.69806		Residual	Ascomycota	E	93.2657	0.526214		Residual	Ascomycota	F	82.5431	1.60041		Residual	Ascomycota	G	92.5808	0.940729		Residual	Ascomycota	H1	90.4523	1.78622		Residual
	Fresh	Basidiomycota	A	15.2581	2.49605		Fresh	Basidiomycota	B	5.9697	0.505357		Fresh	Basidiomycota	C	24.0038	1.20368		Mix	Basidiomycota	D	26.8319	NA		Fresh	Basidiomycota	E	12.8056	3.19841		Fresh	Basidiomycota	F	34.1015	0.65206		Fresh	Basidiomycota	G	10.7749	0.479212		Fresh	Basidiomycota	H1	14.4844	1.20034		Fresh
	Mix	Basidiomycota	A	29.8273	NA		Mix	Basidiomycota	B	7.07275	NA		Mix	Basidiomycota	C	27.9515	NA		Fresh	Mucoromycota	D	0.0456561	0.0124362		Mix	Basidiomycota	E	28.7451	NA		Mix	Basidiomycota	F	34.2981	NA		Mix	Basidiomycota	G	12.3473	NA		Mix	Basidiomycota	H1	19.2439	NA		Mix
	Residual	Basidiomycota	A	5.92591	1.84372		Residual	Basidiomycota	B	1.02111	0.414464		Residual	Basidiomycota	C	19.8568	4.7201		Mix	Mucoromycota	D	0.0607152	NA		Residual	Basidiomycota	E	6.0537	0.341602		Residual	Basidiomycota	F	17.4569	1.60041		Residual	Basidiomycota	G	7.38834	0.94419		Residual	Basidiomycota	H1	9.54772	1.78622		Residual
	Fresh	Mucoromycota	A	0.0419003	0.00521381		Fresh	Mucoromycota	B	0.0427848	0.0119192		Mix	Mucoromycota	C	0.0232363	NA								Fresh	Mucoromycota	E	0.429026	0.17361		Fresh	Mucoromycota	F	0.0115249	0.00294466		Fresh	Mucoromycota	G	0.0423736	0.0133206
	Mix	Mucoromycota	A	0.0311241	NA		Mix	Mucoromycota	B	0.0661005	NA		Residual	Mucoromycota	C	0.0253297	0.0201933								Mix	Mucoromycota	E	0.18382	NA								Mix	Mucoromycota	G	0.0894734	NA
	Residual	Mucoromycota	A	0.00920132	0.00920132		Residual	Mucoromycota	B	0.00373462	0.00373462														Residual	Mucoromycota	E	0.680613	0.195997								Residual	Mucoromycota	G	0.0308508	0.0047002
[truncated: 29 more columns]

[truncated: 2 more sheets: Fungal familes by farm, Fungal genera by farm]
